# Supplementary material for: Spatially resolved ex vivo drug response profiling in SMARCB1-deficient sinonasal carcinoma
Source: EMBO Mol Med. 2026 May 2;18(6):2360–78. doi: 10.1038/s44321-026-00437-1 (PMC13270136; doi:10.1038/s44321-026-00437-1)
Supplement: Supplementary file 2 — Table EV2 [file 44321_2026_437_MOESM2_ESM.xlsx]

## Sheet: Table
Cluster	Gene	log2FC	pct.1	pct.2	p value	Adjusted p value
B cells	MS4A1	9.99224842327202	0.959	0.005	0	0
B cells	CIITA	4.40755954851098	0.845	0.052	0	0
B cells	BLK	8.7069372200951	0.732	0.005	0	0
B cells	WDFY4	5.79953824204907	0.73	0.027	0	0
B cells	BANK1	8.56248456877607	0.703	0.008	0	0
B cells	CD37	5.1035871892021	0.743	0.051	0	0
B cells	CD74	3.2781388264934	0.939	0.248	0	0
B cells	IRF8	5.13822770833213	0.719	0.056	0	0
B cells	ARHGAP15	3.3465106190946	0.721	0.088	0	0
B cells	TNFRSF13B	7.35400278003389	0.641	0.008	0	0
B cells	TNFRSF13C	7.11102902441082	0.64	0.013	0	0
B cells	SP140	4.71194585528541	0.671	0.045	0	0
B cells	AIM2	6.41734548825343	0.617	0.016	0	0
B cells	CD79A	5.06723045604414	0.626	0.026	0	0
B cells	FCMR	4.61644400160635	0.635	0.042	0	0
B cells	ANKRD44	3.37540499110219	0.699	0.111	0	0
B cells	PARP15	4.8557440461574	0.624	0.036	0	0
B cells	IGHA1	1.09171558620121	0.65	0.073	0	0
B cells	ARHGAP45	3.31502533069849	0.666	0.099	0	0
B cells	RASGRP2	4.84019852322624	0.598	0.037	0	0
B cells	CD53	2.92762882188549	0.659	0.105	0	0
B cells	DOCK2	3.09742009078741	0.634	0.092	0	0
B cells	IGHM	2.17634514582909	0.653	0.112	0	0
B cells	ACAP1	3.22565308521431	0.62	0.08	0	0
B cells	PAX5	9.2087171076156	0.541	0.004	0	0
B cells	POU2AF1	4.90149430853784	0.553	0.021	0	0
B cells	LAPTM5	2.64292488664606	0.657	0.136	0	0
B cells	CD79B	6.46313311310329	0.536	0.016	0	0
B cells	CYTIP	2.93936103993324	0.605	0.095	0	0
B cells	PRKCB	4.57585846145188	0.545	0.037	0	0
B cells	FCRL2	6.64675367212211	0.516	0.01	0	0
B cells	ADAM28	3.26498661842851	0.624	0.118	0	0
B cells	CD19	8.70114129530643	0.502	0.003	0	0
B cells	ARHGAP4	2.79058962235449	0.614	0.115	0	0
B cells	FCRL1	9.66947069109208	0.487	0.002	0	0
B cells	IKZF3	3.75058819028763	0.527	0.047	0	0
B cells	CD22	6.74556735680741	0.483	0.007	0	0
B cells	LTB	3.56729463714777	0.511	0.046	0	0
B cells	TMC8	3.11379246241948	0.536	0.072	0	0
B cells	INPP5D	3.7222527625075	0.533	0.072	0	0
B cells	TBC1D10C	3.18972690967689	0.511	0.056	0	0
B cells	ALOX5	3.29531667166465	0.503	0.05	0	0
B cells	CD52	3.61495798816587	0.492	0.045	0	0
B cells	HSH2D	4.01139971751044	0.513	0.066	0	0
B cells	RIPOR2	4.67582770963247	0.473	0.027	0	0
B cells	FGD2	4.21999792339427	0.479	0.035	0	0
B cells	IL2RG	2.36128126234299	0.537	0.097	0	0
B cells	PLCG2	3.94585636904054	0.523	0.085	0	0
B cells	LSP1	2.61617683564798	0.549	0.113	0	0
B cells	ARHGAP9	2.91247801179507	0.509	0.077	0	0
B cells	SP110	3.21186135805784	0.594	0.164	0	0
B cells	TLR10	7.36775982739804	0.423	0.005	0	0
B cells	MPEG1	3.71916992232281	0.443	0.031	0	0
B cells	IKZF1	2.4380856651097	0.489	0.08	0	0
B cells	KLHL6	3.41259649614806	0.475	0.067	0	0
B cells	IL16	2.9742749681574	0.477	0.071	0	0
B cells	RALGPS2	3.98329077927804	0.512	0.112	0	0
B cells	BCL11A	4.26185578458333	0.444	0.05	0	0
B cells	NIBAN3	8.19550842800854	0.397	0.005	0	0
B cells	SEPTIN1	2.99308241697315	0.456	0.067	0	0
B cells	DENND3	2.805197424873	0.485	0.098	0	0
B cells	SPIB	9.60012901001235	0.388	0.001	0	0
B cells	SCIMP	6.7550682457556	0.389	0.005	0	0
B cells	LIMD2	3.1166690217998	0.467	0.086	0	0
B cells	PARVG	3.063696553507	0.439	0.061	0	0
B cells	EVI2B	3.29738071827372	0.439	0.064	0	0
B cells	SELL	4.19431846477387	0.4	0.026	0	0
B cells	TLR6	4.88966778477158	0.4	0.026	0	0
B cells	CYBB	2.73719340473474	0.422	0.049	0	0
B cells	PPP1R16B	3.19693360669119	0.452	0.08	0	0
B cells	TRAF5	3.29555277204709	0.449	0.09	0	0
B cells	TRAF3IP3	2.75723548521119	0.415	0.058	0	0
B cells	CCR7	4.20077707293686	0.385	0.028	0	0
B cells	CD83	4.63439234279348	0.396	0.043	0	0
B cells	CARMIL2	3.51345138848013	0.392	0.043	0	0
B cells	FAM30A	5.58647962835322	0.355	0.007	0	0
B cells	LY9	4.07153822345981	0.38	0.033	0	0
B cells	PTPRC	2.35548585393989	0.41	0.07	0	0
B cells	TMEM154	4.16153058063965	0.365	0.035	0	0
B cells	ORAI2	4.07083543355867	0.389	0.06	0	0
B cells	POU2F2	4.07292748555385	0.372	0.043	0	0
B cells	PIK3AP1	4.04901390151991	0.355	0.027	0	0
B cells	P2RY10	3.62197393789605	0.363	0.035	0	0
B cells	COL4A3	5.65384631574873	0.338	0.011	0	0
B cells	CD27	2.96524048947617	0.367	0.043	0	0
B cells	MAP4K1	3.41950436480696	0.364	0.04	0	0
B cells	NCKAP1L	3.09760327745975	0.378	0.055	0	0
B cells	BTK	4.03770531446438	0.347	0.024	0	0
B cells	CXCR5	6.13095049617783	0.324	0.005	0	0
B cells	SASH3	3.04036069738722	0.353	0.047	0	0
B cells	GPR183	2.9907213196482	0.354	0.049	0	0
B cells	ZC3H12D	3.48715953111922	0.333	0.032	0	0
B cells	FCRLA	7.07479512262791	0.306	0.005	0	0
B cells	GNG7	4.84587476354026	0.324	0.025	0	0
B cells	LRMP	4.5533305268856	0.316	0.019	0	0
B cells	P2RX5	5.14407168420164	0.299	0.017	0	0
B cells	LPAR5	4.39597064898078	0.299	0.019	0	0
B cells	RUBCNL	5.43649042427635	0.293	0.013	0	0
B cells	ZBTB32	4.98150266396565	0.289	0.011	0	0
B cells	CARD11	3.67164583281274	0.309	0.033	0	0
B cells	CBFA2T3	4.79479430773727	0.287	0.016	0	0
B cells	STAP1	6.54165603750779	0.274	0.005	0	0
B cells	IGHA2	7.20401829834095	0.271	0.003	0	0
B cells	MCOLN2	4.42052525717185	0.281	0.016	0	0
B cells	CLECL1	6.33510056595248	0.266	0.004	0	0
B cells	HVCN1	4.95519916869397	0.281	0.02	0	0
B cells	FCRL3	5.47404666640132	0.266	0.008	0	0
B cells	LAT2	3.7193835826695	0.284	0.032	0	0
B cells	CD180	5.8638791166432	0.258	0.009	0	0
B cells	NCF4	3.33704767766637	0.273	0.033	0	0
B cells	CCR6	5.06165959508961	0.247	0.01	0	0
B cells	CCDC141	4.35220729860303	0.248	0.013	0	0
B cells	LILRB1	3.9112536640223	0.254	0.021	0	0
B cells	CNR2	8.41431056658777	0.229	0.001	0	0
B cells	UGT8	6.21950787568423	0.23	0.006	0	0
B cells	DPEP2	3.37593683031547	0.242	0.025	0	0
B cells	AC119396.1	4.99468134043719	0.217	0.007	0	0
B cells	MARCH1	4.88623390664873	0.214	0.01	0	0
B cells	C12orf74	5.85004128596706	0.21	0.006	0	0
B cells	FCRL5	4.30998771946761	0.218	0.015	0	0
B cells	SHISAL2A	4.4293300739375	0.214	0.011	0	0
B cells	TMEM156	4.58960825883435	0.212	0.013	0	0
B cells	COL4A4	4.8489606226075	0.209	0.011	0	0
B cells	LY86	4.91328875570666	0.206	0.009	0	0
B cells	CLEC17A	7.18550360316272	0.198	0.002	0	0
B cells	COL19A1	6.57652383448213	0.189	0.003	0	0
B cells	CNR1	5.90687429652641	0.189	0.006	0	0
B cells	AFF3	4.94852123278088	0.188	0.007	0	0
B cells	SNX22	7.23177192292328	0.182	0.002	0	0
B cells	IGHG3	2.52224067737128	0.192	0.014	0	0
B cells	CLNK	4.69092838105769	0.179	0.006	0	0
B cells	ANGPTL6	5.72424339083705	0.171	0.005	0	0
B cells	TTN	4.16864444097685	0.171	0.009	0	0
B cells	CD72	4.7100381865929	0.175	0.013	0	0
B cells	PLD4	4.44786479351411	0.151	0.005	0	0
B cells	BEND4	8.06230413905144	0.145	0.001	0	0
B cells	CR1	4.55033409382989	0.15	0.009	0	0
B cells	GAPT	5.31649754774284	0.138	0.004	0	0
B cells	IGHD	5.50818894568729	0.128	0.002	0	0
B cells	COCH	6.44043536502936	0.128	0.003	0	0
B cells	SHISA8	7.41523931306309	0.127	0.002	0	0
B cells	FAM177B	7.13003898167137	0.115	0.001	0	0
B cells	GPR18	4.63741331527935	0.12	0.006	0	0
B cells	TLR7	4.72351828124139	0.117	0.004	0	0
B cells	C12orf42	5.6160484553361	0.105	0.002	0	0
B cells	VPREB3	7.68238863222509	0.092	0.001	0	0
B cells	NCR3	6.01182982318083	0.076	0.001	0	0
B cells	CR2	8.41425790385485	0.049	0	0	0
B cells	MYO1G	2.69147302107476	0.392	0.067	4.80746838496067e-304	8.63421321938936e-300
B cells	ADGRG5	4.26068780120889	0.165	0.013	1.85722472004174e-298	3.33557559719496e-294
B cells	ARHGAP24	3.50547211733	0.376	0.067	4.35225963338051e-297	7.8166583015514e-293
B cells	IGHG1	-0.422843620336572	0.598	0.168	1.86332031653369e-296	3.34652328849451e-292
B cells	TLR1	3.48941886062604	0.249	0.03	9.70138106257212e-295	1.74236803883795e-290
B cells	ITGB7	3.33923407308156	0.323	0.05	9.65973416672218e-289	1.7348882563433e-284
B cells	ITGA4	2.40903392412545	0.393	0.07	8.07140790335335e-286	1.44962485944226e-281
B cells	RASAL3	2.37410310054801	0.42	0.081	1.48537841718055e-282	2.66773963725627e-278
B cells	CYBA	2.25330696554873	0.632	0.19	3.82855280268233e-281	6.87608083361746e-277
B cells	TRIM22	2.566346967699	0.608	0.185	7.28887348717998e-278	1.30908167829752e-273
B cells	CTSH	2.52691860399741	0.476	0.109	1.52808151237891e-277	2.74443439623253e-273
B cells	NUP210	3.06133116804596	0.416	0.087	3.97982726961681e-277	7.1477697762318e-273
B cells	CXCR4	1.96244404224315	0.802	0.32	6.54585560513637e-277	1.17563566668249e-272
B cells	SYK	3.59537358803239	0.356	0.065	2.75583468577948e-276	4.94947909565995e-272
B cells	AKNA	2.09596339525467	0.656	0.212	4.71372258655037e-272	8.46584576544446e-268
B cells	SGPP1	3.29734869641493	0.427	0.094	1.0935056757575e-271	1.96393619366048e-267
B cells	SLC12A3	6.11117791568998	0.039	0	9.09985641907712e-271	1.63433421286625e-266
B cells	LCN10	3.51603193801241	0.105	0.005	1.10332591566872e-270	1.98157334454102e-266
B cells	RELT	2.99293200418125	0.467	0.113	6.78676094162839e-268	1.21890226511646e-263
B cells	VNN2	3.85080105281224	0.139	0.01	2.73655364203973e-262	4.91485034110336e-258
B cells	SLC6A16	4.14374967739182	0.192	0.02	2.44994857692577e-261	4.40010764415868e-257
B cells	CRB2	6.83710920203804	0.038	0	2.92507434486887e-260	5.25343352338449e-256
B cells	SETBP1	2.64056810949135	0.566	0.17	5.59969133218449e-259	1.00570456326033e-254
B cells	SIT1	3.21851369337765	0.188	0.019	1.64942258852982e-258	2.96236296899955e-254
B cells	ADAM19	2.65431044524755	0.539	0.159	1.73205612262385e-249	3.11077279623244e-245
B cells	RASSF2	2.94031947665318	0.34	0.063	7.47320890010109e-247	1.34218831845816e-242
B cells	DAPP1	3.61112907097291	0.239	0.033	1.13014832573547e-243	2.02974639302091e-239
B cells	KLHL14	5.46739151202619	0.077	0.003	1.20029544548938e-242	2.15573062009892e-238
B cells	TAGAP	3.19943890523579	0.225	0.029	1.36531589580083e-240	2.45210734885829e-236
B cells	SEL1L3	2.97710548207727	0.529	0.166	2.08522494664402e-237	3.74506400417267e-233
B cells	ARHGAP30	2.35210813990148	0.44	0.104	1.35995308350175e-236	2.44247573796915e-232
B cells	CCDC88B	2.86357795297515	0.424	0.101	2.1842493982953e-236	3.92291191933836e-232
B cells	CD80	3.34735843118022	0.17	0.017	1.35866192113438e-235	2.44015681035734e-231
B cells	RNASET2	3.26289883504027	0.297	0.052	1.35626803586394e-232	2.43585739241163e-228
B cells	DOCK11	2.6104785951211	0.387	0.084	4.35791103934102e-232	7.82680822665647e-228
B cells	ATP2A3	2.59256760106571	0.489	0.134	5.02493002095214e-229	9.02477431763004e-225
B cells	BCL2	2.94577328141789	0.428	0.108	4.7984448434328e-228	8.61800693880531e-224
B cells	LILRA4	7.22377224570066	0.031	0	7.92277756364891e-228	1.42293085043134e-223
B cells	RCSD1	2.95590419599888	0.369	0.079	4.38855827761884e-227	7.88185066660343e-223
B cells	CYSLTR1	3.53682705754169	0.177	0.019	5.82282375578945e-226	1.04577914653979e-221
B cells	RAC2	2.54365958213997	0.356	0.072	7.02860551379936e-226	1.26233755027836e-221
B cells	UBA7	2.72745659975593	0.41	0.098	1.41333279008496e-225	2.53834569099259e-221
B cells	SPI1	1.94409562841587	0.293	0.049	4.64149703653118e-225	8.33612867761e-221
B cells	RESF1	2.34609884672227	0.705	0.334	2.30288502080735e-222	4.13598149736999e-218
B cells	FCHO1	3.28355965930893	0.222	0.03	3.86373282317443e-222	6.93926415042127e-218
B cells	KYNU	2.19835884527734	0.261	0.041	1.79271184109248e-221	3.2197104666021e-217
B cells	TFEC	3.52330660195995	0.186	0.022	1.05576300726741e-220	1.89615036105227e-216
B cells	REL	3.07074400404416	0.555	0.198	2.74528716983143e-220	4.93053575701724e-216
B cells	CD48	3.13995655988848	0.215	0.029	5.67540556555964e-218	1.01930283957451e-213
B cells	DENND1C	2.86453035536197	0.247	0.038	2.31762788429193e-217	4.16245968018831e-213
B cells	CCDC69	2.92576616314139	0.296	0.053	2.61696512693295e-217	4.70006936797159e-213
B cells	GGA2	2.47813381795827	0.675	0.319	1.60208674524577e-214	2.87734779446141e-210
B cells	CNTRL	2.61892116489053	0.461	0.13	3.75050407431368e-211	6.73590531746736e-207
B cells	SYTL1	2.65291564891895	0.4	0.099	2.16476555769279e-209	3.88791894161625e-205
B cells	NLRC5	2.23391988923465	0.571	0.195	4.40754628934167e-209	7.91595313565764e-205
B cells	STK17B	2.23103736650797	0.489	0.143	2.69169509381551e-208	4.83428438849266e-204
B cells	WIPF1	1.9095439381486	0.616	0.223	3.10715732337623e-208	5.5804545527837e-204
B cells	TLR9	4.58119780349498	0.121	0.01	2.76904987064546e-206	4.97321356767924e-202
B cells	ARHGAP25	2.90175418390442	0.287	0.053	4.05958617025693e-203	7.29101676178144e-199
B cells	CYTH4	2.41420923371627	0.313	0.062	1.30887474784923e-199	2.35073904713722e-195
B cells	TSPAN33	3.41401972435014	0.225	0.035	4.54019079544253e-198	8.15418266861478e-194
B cells	UTS2B	5.99204795449544	0.052	0.002	1.76770114090147e-197	3.17479124905905e-193
B cells	SESN3	2.64486639435564	0.395	0.101	2.99548161919985e-196	5.37988498808293e-192
B cells	CLEC2D	2.22567135193601	0.587	0.225	6.69903576174312e-196	1.20314682280906e-191
B cells	SEPTIN6	2.61080840632168	0.463	0.14	2.29891066695657e-194	4.12884355785399e-190
B cells	IL12RB1	3.27510290591068	0.164	0.019	6.68012770946384e-189	1.19975093661971e-184
B cells	SIGLEC6	2.64833145064857	0.095	0.006	1.57717544174895e-188	2.83260709338112e-184
B cells	FMNL1	2.14337327921456	0.428	0.116	5.81011047606514e-188	1.0434958415013e-183
B cells	LMNA	-2.99557429183648	0.125	0.658	2.45017424415524e-187	4.40051294250281e-183
B cells	DOCK8	2.47841025229134	0.379	0.095	4.45675108994931e-187	8.00432495754897e-183
B cells	FGD3	2.31713567178589	0.33	0.072	1.62711439351722e-186	2.92229745075693e-182
B cells	HCLS1	2.20923749112472	0.415	0.112	2.36408678337635e-186	4.24589986294392e-182
B cells	KCNH8	5.62914469962986	0.076	0.004	2.75249961290857e-186	4.94348930478379e-182
B cells	MMP14	-3.49824292192881	0.118	0.645	4.22683515816137e-186	7.59139594405783e-182
B cells	LYN	3.37484387110023	0.289	0.06	8.99398526344608e-186	1.61531975331492e-181
B cells	CORO1A	2.07895396620319	0.612	0.261	2.79220309792332e-181	5.01479676387028e-177
B cells	EVL	1.66729945850054	0.727	0.375	5.84111195048512e-180	1.04906370630713e-175
B cells	RHBDF2	2.96274813836269	0.365	0.095	1.55676630529645e-179	2.79595228431243e-175
B cells	CD1C	3.55472224409007	0.059	0.002	1.78256371559708e-179	3.20148443321236e-175
B cells	FNBP1	2.01276961316724	0.625	0.269	1.32231133618159e-178	2.37487115978213e-174
B cells	PLCB2	2.04357754714543	0.3	0.062	2.26039236788357e-178	4.05966469271889e-174
B cells	IL10RA	1.89565380406895	0.363	0.086	3.52797682800105e-178	6.33624638308989e-174
B cells	SIGLEC14	4.21249092304261	0.101	0.008	1.07734482720597e-177	1.93491130966192e-173
B cells	ARHGEF1	1.79027484468913	0.726	0.41	3.93054251993758e-176	7.05925436580789e-172
B cells	UCP2	2.68768216319633	0.428	0.132	1.66064875023753e-175	2.9825251554266e-171
B cells	STK17A	2.45935263648415	0.512	0.188	3.38456809874592e-175	6.07868430534767e-171
B cells	NLRP1	2.12881513302017	0.429	0.124	1.425894186747e-174	2.56090595939762e-170
B cells	GPR132	2.5665795300709	0.231	0.04	2.16939239298837e-174	3.89622873780712e-170
B cells	AICDA	6.71374057110444	0.03	0	1.23929950222978e-172	2.22578190600469e-168
B cells	PNOC	5.04090109005274	0.061	0.003	3.05048882622741e-172	5.47867793190442e-168
B cells	CYFIP2	2.90568662810975	0.337	0.084	7.65426046983661e-172	1.37470518038266e-167
B cells	FUT7	4.6427498970355	0.06	0.003	2.85717304780487e-170	5.13148279385756e-166
B cells	BCAS4	3.19697774726948	0.407	0.128	7.44785812645461e-170	1.33763531951125e-165
B cells	HHEX	3.2361779472831	0.188	0.028	1.45870421440449e-169	2.61983276907046e-165
B cells	KBTBD8	4.04059463230424	0.106	0.009	1.80181289759798e-169	3.23605596408597e-165
B cells	GLUL	-2.67177785450724	0.207	0.695	4.43556943524855e-168	7.9662827057064e-164
B cells	PDE7A	2.69551606761399	0.419	0.131	1.25686333400997e-167	2.25732654788191e-163
B cells	CD47	2.03688233796915	0.68	0.362	4.35532946905559e-166	7.82217172642385e-162
B cells	LPXN	2.33671485349938	0.427	0.132	3.11419150587282e-165	5.59308794454758e-161
B cells	ITPR1	2.68940793514411	0.345	0.09	8.24903289698025e-165	1.48152630829765e-160
B cells	ELOVL5	2.45651685481526	0.472	0.165	3.82278340250824e-164	6.86571899090479e-160
B cells	PATL2	3.13276750847563	0.212	0.036	4.63172223743531e-164	8.31857313843382e-160
B cells	S1PR4	2.7818293406451	0.185	0.028	1.6204344724629e-163	2.91030031254337e-159
B cells	CD9	-2.94063465602965	0.168	0.643	9.88780759202643e-162	1.77585024352795e-157
B cells	ADD2	4.96286877713551	0.061	0.003	1.96188360291592e-161	3.523542950837e-157
B cells	TRIM38	2.32797047997688	0.499	0.185	5.20055962681358e-161	9.34020508975719e-157
B cells	LCP1	2.18096677562713	0.325	0.078	3.49989501941598e-160	6.28581145487111e-156
B cells	GRK3	2.86123128418479	0.291	0.067	5.03425164012096e-160	9.04151594565724e-156
B cells	ARMH2	4.23300036384226	0.062	0.003	8.49856150204348e-159	1.52634164576701e-154
B cells	C16orf54	2.82682965421	0.167	0.024	6.2810593715471e-158	1.12807826312986e-153
B cells	PHACTR1	3.61821155965452	0.174	0.026	8.05460025404991e-158	1.44660620562736e-153
B cells	S100A6	-2.31592689298332	0.37	0.763	1.14355090527778e-156	2.0538174258789e-152
B cells	TCL1A	7.54910150288338	0.026	0	1.35480688698991e-156	2.43323316903388e-152
B cells	PSD4	2.74606519218126	0.372	0.109	1.56882014956187e-155	2.81760098861312e-151
B cells	ARHGDIB	1.92719454523348	0.429	0.133	1.57427202821288e-154	2.82739256267033e-150
B cells	FCGR2B	2.08977020074784	0.19	0.03	1.85920815413577e-154	3.33913784482784e-150
B cells	SIGLEC5	3.707113057342	0.116	0.012	1.95761868464563e-154	3.51588315762354e-150
B cells	ZNF107	3.22213408036892	0.3	0.075	5.30190212293528e-154	9.52221621279177e-150
B cells	DOCK10	2.12877270288126	0.33	0.083	1.07039818953557e-153	1.92243514840589e-149
B cells	SLAMF6	2.51402691385854	0.195	0.032	2.98317598571441e-152	5.35778407034307e-148
B cells	ATM	2.14720295809711	0.623	0.321	4.91620997520612e-152	8.82951311547019e-148
B cells	CENPM	3.30517102538059	0.21	0.038	5.65605659546093e-151	1.01582776454478e-146
B cells	ANXA2	-2.20875527623505	0.286	0.708	3.66068769585829e-150	6.5745951017615e-146
B cells	KLK1	5.19669319597888	0.056	0.003	3.80573208712316e-150	6.8350948284732e-146
B cells	PTK2B	1.82966041603449	0.535	0.212	4.34978225854917e-150	7.8122089363543e-146
B cells	ANKRD13A	2.77124018138666	0.417	0.143	1.70389555456687e-149	3.06019641600209e-145
B cells	LYL1	3.68263534648406	0.137	0.017	2.53010618734026e-149	4.5440707124631e-145
B cells	DBNL	2.27582935196156	0.634	0.357	3.06124883166809e-147	5.49800290167588e-143
B cells	DENND5B	3.20771900620679	0.235	0.048	1.12246952598732e-146	2.01595526867323e-142
B cells	CXCR3	2.71839229371469	0.15	0.021	1.16233286236204e-146	2.08754982080223e-142
B cells	RHOH	2.77859470642137	0.256	0.056	3.54880015341439e-145	6.37364507553225e-141
B cells	LRRK2	2.86866877264463	0.319	0.087	5.55469023379055e-144	9.97622365988783e-140
B cells	KLF2	2.29053206185543	0.283	0.067	8.65084313225896e-143	1.55369142655371e-138
B cells	ITGAL	1.8121718901841	0.283	0.065	6.79303917232515e-141	1.2200298353496e-136
B cells	HOXC4	4.54518913824143	0.05	0.002	1.24781919104121e-140	2.24108326711e-136
B cells	CTNND1	-2.29358001440715	0.145	0.606	6.16785695794179e-140	1.10774710964634e-135
B cells	TGFBR2	1.96352131625421	0.507	0.201	3.55202816232308e-139	6.37944257953226e-135
B cells	MICAL3	2.19466863881191	0.503	0.21	1.04780094087191e-138	1.88185048980594e-134
B cells	PIK3CD	2.16069941480214	0.403	0.132	1.24797056816028e-138	2.24135514041586e-134
B cells	SP140L	2.37784243957308	0.426	0.152	2.39808822109842e-137	4.30696644509277e-133
B cells	ARL11	3.43431059625202	0.139	0.019	2.54846633240944e-137	4.57704553300735e-133
B cells	CD40	2.51691782051374	0.481	0.199	2.86902068231868e-136	5.15276114544435e-132
B cells	TRBC2	0.385304773181173	0.297	0.069	8.87997526858325e-136	1.59484355823755e-131
B cells	ADCY7	2.40338176150036	0.269	0.065	1.78046279926901e-133	3.19771118748715e-129
B cells	LAMB2	-3.32996572943093	0.057	0.499	1.8524236762697e-133	3.32695292258038e-129
B cells	MEF2C	3.14716209674149	0.208	0.042	7.27193707478783e-133	1.30603989863189e-128
B cells	EPB41	2.43798597672624	0.319	0.09	1.19817790667791e-132	2.15192752039353e-128
B cells	IGFBP2	-3.42531866105011	0.071	0.511	2.3559812854414e-131	4.23134238865275e-127
B cells	H1F0	-3.03441947801687	0.096	0.533	4.21287119102049e-131	7.5663166590728e-127
B cells	MGAT5	2.38276389520244	0.495	0.217	1.88403664946315e-130	3.38372982243581e-126
B cells	STX7	2.5892173677546	0.481	0.214	1.63826441898058e-129	2.94232289648912e-125
B cells	GALNTL6	6.56047864955738	0.028	0.001	9.94296584251863e-129	1.78575666531635e-124
B cells	TNKS1BP1	-2.7809973581241	0.073	0.515	1.62934523187532e-128	2.92630403644808e-124
B cells	TNFRSF1A	-3.19236403488176	0.056	0.491	4.41455735825746e-128	7.9285450154304e-124
B cells	PTPRO	3.81847818028835	0.09	0.009	4.2300477942803e-127	7.59716583852742e-123
B cells	MYOF	-3.18554489189995	0.081	0.504	1.23238081809331e-125	2.21335594929558e-121
B cells	LAX1	3.03210079910973	0.13	0.018	3.2005094262447e-125	5.74811492953548e-121
B cells	IRF4	2.49229524011529	0.156	0.025	1.3359656346826e-124	2.39939427988996e-120
B cells	NLRC3	1.93600098934389	0.232	0.051	2.53267197019933e-123	4.548678858478e-119
B cells	SIPA1	2.28542865388945	0.471	0.201	2.78096977351537e-122	4.9946217132336e-118
B cells	LGALS3	-2.80527978362378	0.1	0.521	3.28987431410693e-122	5.90861426813605e-118
B cells	BTG2	2.01458547289833	0.565	0.297	4.22708766866251e-122	7.59184945291786e-118
B cells	MXRA7	-2.46544862452675	0.106	0.534	4.91926499904886e-122	8.83499993829176e-118
B cells	SAT1	-2.44828870152634	0.485	0.771	1.2491614069419e-121	2.24349388686765e-117
B cells	RAB37	3.59593756691197	0.119	0.016	1.3907888463872e-121	2.4978567681114e-117
B cells	PTPRF	-3.3764087255374	0.058	0.471	6.04449916614662e-121	1.08559205023993e-116
B cells	SLC2A6	3.18881024134644	0.186	0.037	1.33268879532771e-120	2.39350907640857e-116
B cells	CD151	-2.63762285102726	0.1	0.52	1.45236145572714e-120	2.60844117448595e-116
B cells	MYBL2	4.04950971239565	0.087	0.009	1.7188366703189e-120	3.08703065989274e-116
B cells	CXorf21	3.27547040577398	0.108	0.013	2.55375926180908e-120	4.58655163420912e-116
B cells	CYBC1	2.08345394647379	0.62	0.377	2.75542073363462e-120	4.94873563760778e-116
B cells	NCKAP1	-2.87090660449975	0.057	0.478	2.77053139689984e-120	4.97587438883211e-116
B cells	WAS	2.2291147956222	0.208	0.044	4.15091080208551e-120	7.45503580054558e-116
B cells	JUP	-2.80389583921392	0.111	0.519	1.17593243232161e-119	2.1119746484496e-115
B cells	LINGO3	6.27363316826801	0.024	0.001	1.70861959218904e-118	3.06868078757152e-114
B cells	VOPP1	2.4988992805634	0.36	0.125	6.32591568903745e-118	1.13613445775113e-113
B cells	FCRL4	7.14666617575288	0.019	0	1.87986887765522e-117	3.37624450426877e-113
B cells	DOK3	3.27343941710144	0.165	0.03	3.62643942778238e-117	6.51308521229716e-113
B cells	ST8SIA4	2.14542745549287	0.356	0.118	7.53015039364774e-117	1.35241501069913e-112
B cells	OR52N4	4.69351612564704	0.057	0.004	1.32941243792912e-116	2.3876247385207e-112
B cells	KCNN4	2.59586639980034	0.407	0.159	2.70673422404295e-116	4.86129466638114e-112
B cells	CPNE5	3.20539007883263	0.146	0.024	5.85698928130242e-116	1.05191527492191e-111
B cells	GSN	-2.52858926370718	0.135	0.539	1.3588827879633e-115	2.44055348718208e-111
B cells	GPR65	2.63869811456877	0.164	0.029	1.86772587322836e-115	3.35443566831813e-111
B cells	NFATC2	1.94673619314733	0.258	0.065	2.67549346464184e-115	4.80518626249674e-111
B cells	CTSS	1.96375921218377	0.326	0.101	7.17253741978098e-115	1.28818772059266e-110
B cells	FAM49A	2.93710552926	0.161	0.029	1.30419581877021e-114	2.34233569051129e-110
B cells	IFI30	1.41012515020837	0.466	0.2	4.102927843347e-114	7.36885840665122e-110
B cells	ANO9	2.18768481321884	0.264	0.069	4.12649278876206e-114	7.41118104861666e-110
B cells	PPM1K	2.78451481294708	0.25	0.065	1.32834189789398e-113	2.3857020486176e-109
B cells	PRSS23	-3.19001269065093	0.091	0.482	2.4769043616265e-113	4.44852023348119e-109
B cells	SSH2	2.82537199586599	0.254	0.068	2.96389097542927e-113	5.32314819187096e-109
B cells	EPAS1	-3.26700229407737	0.072	0.471	4.37398067507861e-113	7.85566929244119e-109
B cells	CTTN	-3.98370432274619	0.036	0.426	1.52346500254332e-112	2.73614314456781e-108
B cells	HIP1R	2.77713975257404	0.368	0.137	3.74353279486684e-112	6.72338489958084e-108
B cells	NIBAN2	-2.37030465283947	0.07	0.477	5.46516356301228e-112	9.81543375917006e-108
B cells	CELF2	1.92064330646552	0.515	0.244	7.13345989291627e-112	1.28116939676776e-107
B cells	KCNAB2	2.21594197903562	0.253	0.065	1.26788795964975e-111	2.27712677553095e-107
B cells	RBM38	2.95198913569588	0.248	0.066	1.55404422083135e-111	2.79106342061311e-107
B cells	ANXA1	-2.45258214265183	0.238	0.612	2.45336101450964e-111	4.40623638205932e-107
B cells	PIK3R6	3.0719703399819	0.115	0.016	3.54982565165994e-111	6.37548687038126e-107
B cells	APP	-2.47393408188705	0.182	0.586	2.14532529736632e-109	3.8530042340699e-105
B cells	STK4	1.99019272949988	0.523	0.266	3.28870921436096e-109	5.90652174899228e-105
B cells	ABCB4	3.39612329905953	0.118	0.017	3.5147018431951e-109	6.31240451037839e-105
B cells	VEGFA	-3.06017178032095	0.225	0.601	4.49667981591786e-109	8.07603694938848e-105
B cells	DST	-3.04942523676139	0.068	0.461	4.69558787429265e-109	8.43327582222961e-105
B cells	PTPRU	-3.45658027685906	0.042	0.428	9.64359097925542e-109	1.73198893987427e-104
B cells	TRPS1	-2.35281819233296	0.119	0.519	1.23504663911235e-108	2.21814376384577e-104
B cells	FOSL2	-3.0678385265846	0.041	0.428	4.42872201440098e-108	7.95398473786417e-104
B cells	TBC1D22A	2.10428589899444	0.491	0.236	6.77513898553864e-108	1.21681496180274e-103
B cells	SOCS6	-3.47304408005575	0.05	0.431	3.12098319346051e-107	5.60528581545507e-103
B cells	CD63	-1.87952785330172	0.177	0.576	1.14859571840228e-106	2.06287791025049e-102
B cells	CNKSR2	4.00294568048571	0.059	0.005	1.48216653099831e-106	2.66197108967296e-102
B cells	RAPGEF1	2.06686714108663	0.475	0.222	1.01665742845642e-105	1.82591674150773e-101
B cells	SIGLEC10	3.52047260836209	0.092	0.011	1.60571738570527e-105	2.88386842472666e-101
B cells	RABGAP1L	1.84538331732239	0.626	0.404	2.07755349554728e-105	3.73128607800291e-101
B cells	SPRY1	-3.01819466662273	0.063	0.448	2.24058524967829e-105	4.02409110842221e-101
B cells	ADGRE5	1.963821031886	0.324	0.104	4.0305416739186e-105	7.2388528463578e-101
B cells	FXYD3	-3.13608155114817	0.103	0.473	4.31255172306063e-105	7.7453428946169e-101
B cells	P2RY8	2.65326651111143	0.125	0.019	4.95061306905033e-105	8.89130107201439e-101
B cells	METTL7A	2.16401940237356	0.245	0.064	7.91077482856527e-105	1.42077515921032e-100
B cells	TRIM29	-2.65676278486358	0.187	0.544	9.29979862570041e-105	1.67024383317579e-100
B cells	PSMB9	2.14885867349262	0.38	0.145	6.22285730986335e-104	1.11762517285146e-99
B cells	TRANK1	2.37488274956156	0.288	0.088	6.74928199730643e-104	1.21217104671623e-99
B cells	KIAA1522	-3.05460887446616	0.049	0.429	9.08439095249258e-104	1.63155661506767e-99
B cells	NCOA3	2.03180632893746	0.568	0.344	1.47982488189087e-102	2.657765487876e-98
B cells	ADGRG1	-3.47673647694164	0.068	0.434	3.23673989029496e-102	5.81318484296974e-98
B cells	SLC3A2	-2.09858187050096	0.212	0.598	3.64170963976269e-102	6.54051051301379e-98
B cells	SMAP2	2.43351867327509	0.389	0.158	3.85200283386811e-102	6.91819708962713e-98
B cells	RAB13	-2.48829055321508	0.06	0.442	4.15645073669336e-102	7.46498552310128e-98
B cells	STRBP	2.37991916388907	0.477	0.244	4.63701210414292e-102	8.32807373904069e-98
B cells	TNFAIP8	2.48341093948214	0.338	0.122	7.56172322417704e-102	1.3580854910622e-97
B cells	PTPN7	2.11342615387771	0.166	0.033	1.51480325178495e-101	2.72058664020577e-97
B cells	XKR6	2.47753331773097	0.343	0.125	2.64360069945601e-101	4.747906856223e-97
B cells	VAV1	2.67473719009285	0.204	0.049	2.79925840095472e-101	5.02746808811467e-97
B cells	PXDN	-3.57133618582833	0.043	0.411	3.17913272884944e-101	5.7097223810136e-97
B cells	SLAMF1	2.2298378021512	0.174	0.036	3.21573804953348e-101	5.77546553696213e-97
B cells	MOB3A	2.21017971957594	0.474	0.235	8.39946148155576e-101	1.50854328208741e-96
B cells	MDM4	1.34191734727089	0.752	0.614	2.25405160989746e-100	4.04827669137584e-96
B cells	TACSTD2	-3.31522877622904	0.107	0.466	2.86807215590018e-100	5.15105759199673e-96
B cells	SAMSN1	2.0600660827458	0.201	0.047	3.65061091270678e-100	6.55649719922139e-96
B cells	RHOC	-2.32524351440815	0.097	0.478	5.2933703007185e-100	9.50689306009042e-96
B cells	NOTCH3	-3.02168124179544	0.058	0.424	1.91595075351645e-99	3.44104755331555e-95
B cells	BIRC3	2.28075439836747	0.337	0.122	2.5075289254593e-99	4.5035219501249e-95
B cells	CXorf65	2.90964038965841	0.106	0.015	2.91278682984781e-99	5.23136514640667e-95
B cells	S100A16	-2.59248941652186	0.088	0.464	3.10968148591154e-99	5.58498794869713e-95
B cells	CD70	2.12457484436539	0.138	0.024	3.40787038659712e-99	6.12053521432844e-95
B cells	PCDH1	-3.32268044149915	0.068	0.424	9.19538138250155e-99	1.65149049629728e-94
B cells	NEK6	2.07483127661054	0.462	0.218	1.21500799951367e-98	2.18215436712656e-94
B cells	TACC2	-3.49034988902526	0.049	0.406	1.40271332099552e-98	2.51927312450796e-94
B cells	DDR1	-2.20863344259016	0.178	0.536	2.67041980077615e-98	4.79607396219396e-94
B cells	CASP8	1.98772972635476	0.439	0.198	3.47701895949654e-98	6.24472605125579e-94
B cells	CDK14	2.35501844729119	0.394	0.166	5.20531686022616e-98	9.34874908096618e-94
B cells	LRWD1	3.41476848927193	0.211	0.055	6.08282422934141e-98	1.09247523158972e-93
B cells	SLC37A2	2.38631331018831	0.162	0.033	7.03540871967654e-98	1.26355940605391e-93
B cells	NAV1	-3.24965722694564	0.048	0.41	1.49764047819922e-97	2.68976229884581e-93
B cells	PCED1B	2.28290462549114	0.234	0.063	4.82812140839019e-97	8.67130604946877e-93
B cells	TTC24	4.45126741808245	0.033	0.002	1.7415484634217e-96	3.12782104030537e-92
B cells	KLF5	-2.90759840333985	0.095	0.451	1.83012295483209e-96	3.28690082687843e-92
B cells	RDH10	-2.7463286215596	0.265	0.589	2.95424919305188e-96	5.30583155072118e-92
B cells	S1PR1	1.99448703316294	0.238	0.064	6.39431271648406e-96	1.14841856388054e-91
B cells	FAM214A	1.6566669588567	0.643	0.444	1.27511872709326e-95	2.2901132338595e-91
B cells	RASGRP3	2.09997139832942	0.231	0.062	3.11892033460109e-95	5.60158092094355e-91
B cells	NUPR1	-3.12022648389637	0.139	0.511	1.05359778697012e-94	1.89226162539833e-90
B cells	HSPB1	-2.35873681705679	0.271	0.606	1.10668383333937e-94	1.98760416467751e-90
B cells	NIN	2.40653405531746	0.347	0.134	1.41031754160488e-94	2.53293030472237e-90
B cells	IGFBP4	-2.77477354515784	0.095	0.456	1.61961490675264e-94	2.90882837252775e-90
B cells	PERP	-2.54832971311444	0.132	0.485	2.08265390164687e-94	3.74044640735778e-90
B cells	TNR	6.27951858226692	0.017	0	2.10551709251004e-94	3.78150869814803e-90
B cells	ERBB2	-3.16961005461338	0.053	0.403	2.23226421029385e-94	4.00914652168776e-90
B cells	AQP3	-2.98910719326023	0.159	0.5	9.06999576313952e-94	1.62897123905986e-89
B cells	MTERF4	1.86784709270071	0.587	0.37	9.20050658169202e-94	1.65241098207189e-89
B cells	YAP1	-3.58035022168946	0.029	0.374	1.33869575483249e-93	2.40429757567915e-89
B cells	S100A13	-2.21296990993925	0.08	0.451	2.32221554450619e-93	4.17069911793312e-89
B cells	FSTL1	-3.06973033715242	0.051	0.401	7.33023622979066e-93	1.3165104268704e-88
B cells	OR6S1	5.26282540595632	0.02	0	1.43225406966543e-92	2.57232830911911e-88
B cells	APOBEC3C	2.37777539754252	0.231	0.065	3.83713938207825e-92	6.89150233021253e-88
B cells	ARRDC3	-2.14450624382923	0.168	0.541	5.13034412182442e-92	9.21409804279666e-88
B cells	RGS19	2.95237012175058	0.176	0.041	1.70779415927953e-91	3.06719831006603e-87
B cells	RCN1	-2.24560995039839	0.07	0.43	2.17582313018339e-91	3.90777834180937e-87
B cells	SDC4	-3.5720428421737	0.039	0.38	2.76535428305132e-91	4.96657629236018e-87
B cells	JAK3	1.82418787149919	0.345	0.128	3.52382059371223e-91	6.32878178630717e-87
B cells	BCAR1	-3.78532209330071	0.037	0.376	4.86587933396542e-91	8.73911928380189e-87
B cells	PTPRK	-4.40678028567238	0.027	0.363	5.08047326976462e-91	9.12452999249725e-87
B cells	MFNG	2.34444539799659	0.201	0.051	1.32435629505397e-90	2.37854390591693e-86
B cells	WASHC4	1.73341225275213	0.61	0.421	1.363105806794e-90	2.44813802900203e-86
B cells	XBP1	-2.08956701556204	0.136	0.496	1.52377080162782e-90	2.73669235972356e-86
B cells	APLP2	-1.88633532220384	0.165	0.533	1.58080863825383e-90	2.83913231430388e-86
B cells	SCNN1A	-3.94787198298109	0.036	0.369	1.94308138221676e-90	3.4897741624613e-86
B cells	KRT8	-2.50118046404532	0.337	0.641	2.13720507776605e-90	3.83842031966783e-86
B cells	ACTN1	-2.78311969546795	0.062	0.409	2.22967593478165e-90	4.00449797886784e-86
B cells	LY75	2.70343270908408	0.166	0.036	2.54366466168863e-90	4.56842173239278e-86
B cells	RBPMS	-2.64386699850747	0.052	0.4	2.79648992377606e-90	5.0224959031018e-86
B cells	PBX1	-3.60299037886898	0.033	0.37	3.4292165886288e-90	6.15887299317733e-86
B cells	YBX3	-2.05803027555177	0.089	0.451	3.6578647567073e-90	6.56952510304632e-86
B cells	CLU	-2.81980774162544	0.427	0.714	3.97270345087523e-90	7.13497539777192e-86
B cells	ITSN2	2.02152135318006	0.517	0.299	9.4694408055296e-90	1.70071156867312e-85
B cells	BHLHE41	2.50410330353893	0.249	0.075	1.05405743022322e-89	1.89308714468091e-85
B cells	EVI2A	2.20496239486283	0.195	0.048	1.20623535115462e-89	2.1663986906737e-85
B cells	SMCHD1	1.77799936036066	0.58	0.37	1.40910337129243e-89	2.53074965484121e-85
B cells	MAP3K1	2.41965589240655	0.402	0.184	2.53641577216263e-89	4.55540272680408e-85
B cells	SAMD9L	2.0663626990798	0.281	0.09	3.52647148054866e-89	6.3335427790654e-85
B cells	GSAP	2.31538529753971	0.357	0.145	4.83161764629257e-89	8.67758529274146e-85
B cells	TRABD	2.1661251527138	0.42	0.198	5.29795051221808e-89	9.51511911994368e-85
B cells	CXXC5	2.80801844040273	0.237	0.071	8.53195165313485e-89	1.53233851690302e-84
B cells	FAM78A	2.43256086685842	0.147	0.03	9.28316893491741e-89	1.66725714071117e-84
B cells	ACP5	1.70087976935407	0.226	0.062	1.457366611917e-88	2.61743043500294e-84
B cells	S100A11	-1.79875468168024	0.187	0.54	3.23511419986728e-88	5.81026510296163e-84
B cells	CTNNA1	-2.18151773927945	0.099	0.453	2.09893651934431e-87	3.76968998874238e-83
B cells	PTTG1IP	-1.60715696603873	0.166	0.535	2.1802501801707e-87	3.91572932358658e-83
B cells	VMP1	-1.95268008442157	0.238	0.598	3.07819119510626e-87	5.52843138641085e-83
B cells	STEAP2	-3.63858715176914	0.041	0.369	4.40814177205777e-87	7.91702262261575e-83
B cells	DSTN	-2.54135048826117	0.063	0.407	5.55309865917287e-87	9.97336519187448e-83
B cells	DSP	-2.82795946903125	0.075	0.411	6.68754310185426e-87	1.20108274109302e-82
B cells	MLPH	-3.20324153571482	0.07	0.399	1.19737950143283e-86	2.15049358457336e-82
B cells	LTBR	-3.3829841346693	0.027	0.353	2.15025887645623e-86	3.86186494211539e-82
B cells	NPDC1	-3.44767297242297	0.029	0.355	2.98761641391945e-86	5.36575907939933e-82
B cells	SVIL	-2.65626851858243	0.049	0.385	3.00998934118632e-86	5.40594085677063e-82
B cells	CPE	-2.9644352167069	0.061	0.4	3.30693794610154e-86	5.93926055119837e-82
B cells	B4GALT5	-2.56683010666792	0.08	0.419	3.81077595312695e-86	6.84415361181601e-82
B cells	DLG5	-3.31979963913736	0.041	0.37	1.12810916567044e-85	2.02608406154411e-81
B cells	SP100	1.67686438437929	0.591	0.382	1.18666406358072e-85	2.13124865819098e-81
B cells	INPP5F	2.76726568604731	0.364	0.16	1.56839792816263e-85	2.81684267898009e-81
B cells	BTN3A3	2.0831889932613	0.236	0.07	1.70942551228382e-85	3.07012822006175e-81
B cells	PDXK	-1.48753204064191	0.263	0.614	2.00024608212517e-85	3.59244196349681e-81
B cells	BTN3A2	1.83204207344007	0.373	0.154	2.20925885575811e-85	3.96782890494157e-81
B cells	KDM2B	2.18812392581846	0.349	0.142	4.17818864122222e-85	7.50402679963511e-81
B cells	TOB1	-2.52687007035016	0.158	0.491	4.75992443861592e-85	8.54882429175419e-81
B cells	LIMA1	-2.93629778466233	0.044	0.375	7.33636315865192e-85	1.31761082329389e-80
B cells	SEMA4D	1.90436066511344	0.333	0.127	9.64058203731159e-85	1.73144853390116e-80
B cells	MCM5	2.53500725557979	0.3	0.111	2.13902186950212e-84	3.8416832776258e-80
B cells	MSLN	-3.11175734364139	0.137	0.453	2.79195506151811e-84	5.01435129048653e-80
B cells	NECTIN2	-2.79820257967413	0.032	0.357	4.23548417305536e-84	7.60692957480742e-80
B cells	PIK3CG	2.53249038448718	0.168	0.039	4.71720074432664e-84	8.47209253681064e-80
B cells	EPCAM	-3.07032903458618	0.086	0.406	7.02928383721355e-84	1.26245937716355e-79
B cells	COL1A1	-3.48630519183236	0.119	0.456	7.51892839035854e-84	1.35039953890839e-79
B cells	SPINT1	-2.43246288995322	0.089	0.422	7.9114094562541e-84	1.42088913834324e-79
B cells	CRABP2	-2.56149125698568	0.146	0.47	1.05702140928475e-83	1.89841045107541e-79
B cells	GPC1	-3.11213019587143	0.048	0.374	1.34673210931283e-83	2.41873086832584e-79
B cells	LRP11	-2.97301197978532	0.072	0.396	1.49499614258229e-83	2.6850130720778e-79
B cells	A4GALT	-2.34194750222241	0.096	0.431	1.54222105037763e-83	2.76982900647822e-79
B cells	PLPP2	-3.64423588822125	0.032	0.348	4.75388360230054e-83	8.53797494973177e-79
B cells	PIM2	1.77177896183969	0.255	0.081	4.79180022677401e-83	8.60607320728612e-79
B cells	VAMP1	2.04249762192695	0.315	0.117	6.18653420690397e-83	1.11110154355995e-78
B cells	TFAP2A	-3.30061583523232	0.037	0.356	7.76574287039947e-83	1.39472741952374e-78
B cells	ZNRF1	-2.67563431821205	0.036	0.36	1.14665682498314e-82	2.05939565766972e-78
B cells	MID1	-3.02622514225937	0.053	0.376	1.16328454440706e-82	2.08925904175507e-78
B cells	TRPM4	-4.44758156036983	0.016	0.325	2.02632436927589e-82	3.63927856721949e-78
B cells	AHR	-2.15591186356641	0.113	0.454	2.27029596089364e-82	4.07745154576498e-78
B cells	RGL3	-3.98739505294737	0.023	0.336	2.28017415168769e-82	4.09519277643109e-78
B cells	PACSIN3	-3.85327440787601	0.028	0.342	2.5445889913309e-82	4.5700818284303e-78
B cells	GSTP1	-1.92501716854862	0.241	0.569	5.74405394509164e-82	1.03163208853846e-77
B cells	CAV2	-2.90389610098048	0.037	0.358	7.32258220934915e-82	1.31513576479911e-77
B cells	SPTSSA	-2.43558877384503	0.119	0.45	7.53943791058161e-82	1.35408304874046e-77
B cells	TEAD3	-3.84872809187141	0.027	0.338	1.0738830156815e-81	1.92869389616397e-77
B cells	FNDC3B	-2.54699287108456	0.078	0.408	1.08723908140319e-81	1.95268139020013e-77
B cells	CYB561A3	2.63543414230188	0.308	0.12	1.3276446896619e-81	2.38444986263277e-77
B cells	RUBCN	2.3605770399681	0.319	0.126	1.71515886303065e-81	3.08042531800305e-77
B cells	SUSD3	2.55622044433431	0.139	0.029	1.75297873916648e-81	3.14834981554299e-77
B cells	TMEM243	2.31667530946538	0.357	0.156	3.5847974602819e-81	6.43829623866629e-77
B cells	SNX20	2.59363264003374	0.128	0.025	4.35625646115772e-81	7.82383660423927e-77
B cells	FAM174B	-3.25713530721684	0.046	0.362	4.90620050975004e-81	8.81153611551107e-77
B cells	GPSM3	2.23473546358965	0.253	0.082	5.40550951864287e-81	9.70829509548259e-77
B cells	ABI3	2.19043958078721	0.182	0.046	6.80914045646749e-81	1.22292162598156e-76
B cells	TEX9	2.94614755650267	0.21	0.061	6.81705968070464e-81	1.22434391865455e-76
B cells	CARNS1	3.79882209292475	0.067	0.008	8.0009552856098e-81	1.43697156929552e-76
B cells	KLRK1	1.27172466707024	0.161	0.036	8.56027018588942e-81	1.53742452538574e-76
B cells	TMEM106A	2.13425729993226	0.306	0.115	1.15516000578352e-80	2.0746673703872e-76
B cells	GPRC5A	-3.55507020713485	0.06	0.377	1.20405908097167e-80	2.16249010942511e-76
B cells	SDC1	-2.59338446447499	0.055	0.377	1.59383523907274e-80	2.86252808937465e-76
B cells	ATP6V1C2	-3.23714442857881	0.147	0.449	2.21186032852559e-80	3.97250115003196e-76
B cells	GTF2IRD1	-2.75924651485421	0.038	0.353	3.64408118816642e-80	6.54476981394689e-76
B cells	TIMP2	-2.34977648855014	0.08	0.41	4.42218944504182e-80	7.9422522432951e-76
B cells	LAMP1	-1.51874341225098	0.334	0.651	5.13142220257119e-80	9.21603427581786e-76
B cells	CLDN4	-3.39995225187223	0.079	0.393	5.65565222651393e-80	1.0157551398819e-75
B cells	CD86	2.6101351782685	0.108	0.019	5.67107185458984e-80	1.01852450508434e-75
B cells	B4GALNT3	-3.56321815881831	0.041	0.35	8.81993049097321e-80	1.58405951617879e-75
B cells	MAP4K2	2.55841602936915	0.296	0.113	1.11717048779554e-79	2.0064381960808e-75
B cells	GPR174	1.86143632779817	0.141	0.029	1.13072970208146e-79	2.0307905449383e-75
B cells	GMIP	2.14865953543192	0.274	0.095	1.6814776891385e-79	3.01993392969275e-75
B cells	CTSB	-2.0073887104032	0.357	0.675	1.73188016378261e-79	3.11045677415357e-75
B cells	DSG2	-3.0065933644633	0.042	0.351	2.20865056099666e-79	3.96673640755e-75
B cells	PYHIN1	1.85695524753567	0.156	0.035	4.11469848603069e-79	7.38999848091111e-75
B cells	CLDN7	-3.28784395328671	0.061	0.371	4.46516279413992e-79	8.0194323782753e-75
B cells	ELMO1	2.26589377437897	0.195	0.053	4.76840861039058e-79	8.56406186426149e-75
B cells	COL6A1	-3.65348627915089	0.085	0.398	5.4376463288708e-79	9.76601280665195e-75
B cells	ANXA5	-1.67244410643431	0.156	0.502	9.83646072735665e-79	1.76662834663325e-74
B cells	TPM1	-2.37383959208479	0.109	0.44	1.31759329722374e-78	2.36639756181384e-74
B cells	PSAP	-1.44618407527269	0.288	0.62	1.45201286841896e-78	2.60781511168045e-74
B cells	AGAP1	-3.80132824425204	0.024	0.327	1.49131853608581e-78	2.67840809081011e-74
B cells	LRP1	-2.84975906267205	0.078	0.392	1.99536551125159e-78	3.58367645820785e-74
B cells	NUAK2	3.01574748798614	0.152	0.036	2.52868173586042e-78	4.54151239760532e-74
B cells	S100P	-2.8128375686728	0.207	0.51	2.53049598579462e-78	4.54477079048714e-74
B cells	KIAA1217	-3.20806046613199	0.037	0.345	3.29818765037234e-78	5.92354502006872e-74
B cells	STAMBPL1	2.25584628018801	0.278	0.1	3.67509908086927e-78	6.6004779492412e-74
B cells	ITGAV	-2.20307254586032	0.08	0.407	3.90240340365041e-78	7.00871651295613e-74
B cells	MDFI	-2.46811596224695	0.057	0.372	4.67598464781356e-78	8.39806842747315e-74
B cells	APOBEC3G	1.82080769681035	0.202	0.056	4.87778349462387e-78	8.76049915634447e-74
B cells	SPOCK2	1.26870643428228	0.224	0.064	4.89321832541147e-78	8.78822011243899e-74
B cells	CDH1	-2.82216123119771	0.087	0.395	8.11422464336249e-78	1.4573147459479e-73
B cells	SLC6A6	-1.82135118935679	0.267	0.593	9.25489006137808e-78	1.6621782550235e-73
B cells	MNDA	2.9027140867079	0.07	0.009	9.57750112540945e-78	1.72011920212354e-73
B cells	AAK1	-2.63841758767818	0.043	0.354	1.32224578822435e-77	2.37475343565093e-73
B cells	TSHZ2	-3.58374808258931	0.031	0.333	3.14349379898467e-77	5.64571486297646e-73
B cells	DRAM2	2.146379933966	0.442	0.239	3.97229289698792e-77	7.13423804299031e-73
B cells	TBX3	-3.53371731308625	0.046	0.349	5.20691020882855e-77	9.35161073505608e-73
B cells	NFATC4	-3.19369432546946	0.055	0.363	5.41776579312733e-77	9.73030736445668e-73
B cells	SCARB2	-2.78893369635206	0.046	0.354	7.40937641744921e-77	1.33072400457388e-72
B cells	ID4	-2.99528199905139	0.056	0.366	8.0329890058574e-77	1.44272482545199e-72
B cells	MYO5C	-3.63650999190836	0.024	0.322	1.06339674117699e-76	1.90986054715387e-72
B cells	SCARA3	-3.05673033701165	0.041	0.345	1.2883705047186e-76	2.31391342647461e-72
B cells	IZUMO4	3.23338422257722	0.113	0.021	1.80396072118791e-76	3.23991345525348e-72
B cells	ANXA6	1.79528626707789	0.356	0.15	1.8869842829801e-76	3.38902377223226e-72
B cells	PTMS	-2.58679483913766	0.051	0.362	2.0804429228523e-76	3.73647548944273e-72
B cells	PLXNB2	-1.30305702563938	0.228	0.581	2.45095492195665e-76	4.40191503983414e-72
B cells	ERBB3	-3.35004402230561	0.041	0.341	2.52077405517734e-76	4.52731020309851e-72
B cells	SYNE3	2.09988106725643	0.265	0.092	3.20680293489783e-76	5.7594180710765e-72
B cells	RASGRF1	3.92812868631215	0.073	0.01	4.2471249459375e-76	7.62783640290375e-72
B cells	NFKBID	2.78972795538029	0.212	0.065	6.10641150158048e-76	1.09671150568385e-71
B cells	PTPN6	2.25250296320227	0.434	0.235	7.05525103143799e-76	1.26712308524626e-71
B cells	MYO1F	1.49991648715663	0.23	0.068	8.3810552914206e-76	1.50523753033914e-71
B cells	SNCA	-2.67820940589446	0.092	0.4	8.71341808089045e-76	1.56492988732793e-71
B cells	BCAM	-3.17456726597894	0.046	0.349	9.48562725151695e-76	1.70361865437244e-71
B cells	OR56B1	4.63747640338199	0.036	0.002	9.95665878347333e-76	1.78821591751181e-71
B cells	BAIAP2L1	-3.28052742387769	0.036	0.334	1.03848178113903e-75	1.8651132789257e-71
B cells	FAM83H	-3.39000506473063	0.026	0.321	1.64378568595724e-75	2.9522390919792e-71
B cells	CHST11	1.64539336622249	0.376	0.165	1.88442607633829e-75	3.38442923310356e-71
B cells	TAP2	1.93233512410301	0.438	0.229	2.2609322135533e-75	4.06063425554173e-71
B cells	TRIP10	-1.6242557759957	0.13	0.468	2.65895885361401e-75	4.77549010109076e-71
B cells	CYTH1	1.68852662528903	0.554	0.362	2.98686942356575e-75	5.36441748472409e-71
B cells	MUC1	-3.25700359960418	0.08	0.381	3.40857273999438e-75	6.1217966410299e-71
B cells	BCL2L1	-1.88203432398442	0.088	0.41	3.97765726443387e-75	7.14387244692324e-71
B cells	SLK	-1.57835267970339	0.199	0.53	4.45470911504534e-75	8.00065757062144e-71
B cells	FKBP10	-3.32271694400719	0.032	0.329	6.18141163257689e-75	1.11018152921081e-70
B cells	BRI3	-1.38342378550417	0.184	0.534	1.22543623925181e-74	2.20088348569625e-70
B cells	PPP1R14C	-3.02638598144347	0.032	0.327	3.42879234279228e-74	6.15811104765493e-70
B cells	NDFIP1	-1.46901665954221	0.13	0.469	4.65279570128135e-74	8.35642107950131e-70
B cells	KIFC3	-4.12949711711827	0.019	0.306	5.38121250502746e-74	9.66465765902932e-70
B cells	ELL2	-1.85441206060816	0.158	0.485	6.02657748683421e-74	1.08237331663542e-69
B cells	IER3	-3.2705182560526	0.078	0.375	1.05113765410433e-73	1.88784322677138e-69
B cells	SEMA7A	2.13358913015103	0.227	0.071	1.2146482162828e-73	2.18150819644391e-69
B cells	CREB3L2	-1.62566199334936	0.108	0.436	1.7924192979725e-73	3.21918505915862e-69
B cells	RNF152	-3.69826401399778	0.024	0.314	1.8550959248356e-73	3.33175228100474e-69
B cells	NT5C2	-1.6319085878158	0.204	0.526	2.56344411895057e-73	4.60394563763522e-69
B cells	AUTS2	-1.8502855314392	0.152	0.474	3.03424287794623e-73	5.44950020879144e-69
B cells	NUCB2	-2.46910297292399	0.098	0.404	3.21750982616122e-73	5.77864764778555e-69
B cells	ANO1	-3.01446704861152	0.042	0.336	3.48808728447784e-73	6.2646047629222e-69
B cells	TJP1	-2.93687007424512	0.037	0.33	5.33935609669442e-73	9.58948354966318e-69
B cells	REXO2	-1.54701280918903	0.14	0.473	5.46175488055293e-73	9.80931176547305e-69
B cells	TBC1D1	2.4662343890423	0.147	0.034	5.72516613350164e-73	1.0282398375769e-68
B cells	PIK3C2B	2.40186851240514	0.198	0.058	5.81005284578019e-73	1.04348549110212e-68
B cells	GJA1	-3.32323258715096	0.065	0.356	6.05459262673091e-73	1.08740483576087e-68
B cells	PTPRS	-1.74138463615736	0.1	0.419	6.55808054420112e-73	1.17783126573852e-68
B cells	SPINT2	-2.21555499819165	0.165	0.455	9.55108625413098e-73	1.71537509124192e-68
B cells	SLC27A2	-3.41704157338758	0.059	0.347	1.24064404484894e-72	2.22819670454869e-68
B cells	LAMC1	-2.19378701511084	0.055	0.356	3.76799437738891e-72	6.76731790179048e-68
B cells	B2M	0.846683433841983	0.824	0.747	4.80644185823726e-72	8.63236957739412e-68
B cells	KRT19	-2.3240418332179	0.103	0.407	6.54469778520872e-72	1.17542772222349e-67
B cells	MYH14	-3.06377248512604	0.062	0.352	1.21659931928294e-71	2.18501237743216e-67
B cells	C6orf132	-2.70457363574567	0.049	0.344	1.95425523582675e-71	3.50984240354485e-67
B cells	ATP1A1	-1.9227141636145	0.146	0.453	2.0088369199732e-71	3.60787110827188e-67
B cells	ABHD17C	-3.73676164136084	0.029	0.311	4.06819610848098e-71	7.30648021083183e-67
B cells	TCF4	1.58911787060995	0.4	0.187	5.39787785610411e-71	9.69458862956297e-67
B cells	PRSS36	-3.56103974476082	0.033	0.316	9.31048866629457e-71	1.6721637644665e-66
B cells	MYO1B	-3.65270032145445	0.032	0.314	9.39998021309781e-71	1.68823644627237e-66
B cells	COL6A2	-3.76243219531945	0.102	0.386	1.25297144561151e-70	2.25033671631827e-66
B cells	TSC22D1	-2.51790990106172	0.063	0.362	1.54352978030851e-70	2.77217948543408e-66
B cells	SIDT1	2.59043489190553	0.162	0.042	1.77794790762171e-70	3.19319444208858e-66
B cells	MISP	-3.10539997696872	0.048	0.333	2.76751102571316e-70	4.97044980218083e-66
B cells	DSC2	-2.58015358722593	0.079	0.372	3.79339305388547e-70	6.81293392477831e-66
B cells	EPS8L1	-3.91821579721116	0.022	0.299	4.04129354996572e-70	7.25816321573842e-66
B cells	COL7A1	-3.93345433115035	0.058	0.338	5.75210019556319e-70	1.03307719512315e-65
B cells	PTPN22	1.72638616155677	0.188	0.053	6.43343411480761e-70	1.15544476701945e-65
B cells	ZNF185	-2.54716327159573	0.07	0.359	1.55070913162962e-69	2.7850736004068e-65
B cells	TREML2	5.17537923950155	0.029	0.002	1.83675366692479e-69	3.29880958579691e-65
B cells	SETX	1.65502903876989	0.551	0.382	3.14647580817146e-69	5.65107055147595e-65
B cells	CALU	-1.76474680776641	0.108	0.423	3.39203795670608e-69	6.09210017024412e-65
B cells	PHC2	-2.23560708500316	0.092	0.392	4.65076713830407e-69	8.35277778039411e-65
B cells	CKAP4	-1.80894915950489	0.061	0.361	5.21229714128241e-69	9.36128566574321e-65
B cells	SERPINB9	1.66497856390856	0.286	0.107	5.35299768204379e-69	9.61398383695065e-65
B cells	OSMR	-4.05632664429335	0.029	0.302	5.5189774764167e-69	9.91208354764439e-65
B cells	BAG1	-1.93192811763513	0.14	0.446	6.4992388972337e-69	1.16726330594317e-64
B cells	BOC	-2.73069141247044	0.031	0.313	7.26169672783497e-69	1.30420073231916e-64
B cells	CUEDC1	-2.95172509214247	0.027	0.306	7.86426667498387e-69	1.4124222948271e-64
B cells	SOWAHD	4.72735021425856	0.028	0.002	8.03727820162506e-69	1.44349516501186e-64
B cells	GRK2	1.60066712733133	0.544	0.372	8.30924112125979e-69	1.49233970537826e-64
B cells	GNAQ	-2.7032131657413	0.041	0.325	3.0433159764416e-68	5.46579549368911e-64
B cells	CGN	-2.55456435888435	0.055	0.34	3.17511038508075e-68	5.70249825160503e-64
B cells	DOCK1	-3.36559108852394	0.031	0.307	3.4243150602362e-68	6.15006984818421e-64
B cells	PPFIBP1	-3.07414164880572	0.057	0.34	3.82080006429757e-68	6.86215691547844e-64
B cells	ASRGL1	-3.01337241737341	0.04	0.318	4.60544483346349e-68	8.27137892090042e-64
B cells	ARL4C	-2.14317456868657	0.092	0.388	5.89994712409927e-68	1.05963050348823e-63
B cells	ITGB5	-2.76728811233188	0.043	0.325	6.28636635764104e-68	1.12903139783233e-63
B cells	ARHGEF12	-1.82208642151931	0.087	0.393	6.58214687536486e-68	1.18215357881553e-63
B cells	IBTK	-1.59995025230582	0.188	0.501	1.00733498430784e-67	1.80917363181689e-63
B cells	CD248	-2.8412282457832	0.088	0.371	1.12162739671314e-67	2.0144428044968e-63
B cells	CDC42EP1	-3.39627000512557	0.026	0.297	1.38269233825165e-67	2.48331543949997e-63
B cells	MYDGF	-1.77624115259646	0.106	0.414	1.40716534917726e-67	2.52726896712237e-63
B cells	LIMK2	-2.49862068314526	0.072	0.359	1.43968808227364e-67	2.58567979576345e-63
B cells	CTSL	-3.71645233165747	0.041	0.319	2.08791121040905e-67	3.74988853389465e-63
B cells	ACSL3	-1.68995060709589	0.126	0.43	2.36837483863752e-67	4.25360121019299e-63
B cells	IRS2	-2.47635577376543	0.073	0.363	2.44194864931092e-67	4.38573977416242e-63
B cells	TXNDC5	-1.4880875714119	0.135	0.451	4.95657129505948e-67	8.90200204592682e-63
B cells	DEGS2	-2.80342367217858	0.166	0.428	5.34188468185291e-67	9.59402488860783e-63
B cells	BEX3	-2.63100375132852	0.041	0.321	5.39137269793919e-67	9.68290536549879e-63
B cells	EML4	1.41487378551644	0.523	0.314	6.05424687742633e-67	1.08734273918577e-62
B cells	SLC12A2	-2.34944222149048	0.075	0.364	6.49035159493762e-67	1.1656671464508e-62
B cells	ADGRL1	-2.78120950969546	0.033	0.309	7.98256300140423e-67	1.4336683150522e-62
B cells	MAFK	-2.12113617492544	0.103	0.405	8.87800388697785e-67	1.59448949810122e-62
B cells	CCDC50	1.99956299860225	0.452	0.269	1.08826840174671e-66	1.95453004953709e-62
B cells	ENAH	-2.4623483548984	0.042	0.321	1.29409297181251e-66	2.32419097737528e-62
B cells	MICAL1	1.84858534851378	0.319	0.135	1.3088557277947e-66	2.35070488711928e-62
B cells	C19orf33	-2.50853945971771	0.088	0.373	1.41541116740199e-66	2.54207845665398e-62
B cells	RAPH1	-2.92157376228871	0.029	0.301	2.04906408808942e-66	3.6801191022086e-62
B cells	TMC6	2.06242732434948	0.385	0.197	2.49478179741106e-66	4.48062810815027e-62
B cells	MIF	-1.77846523616647	0.152	0.46	2.63968201228957e-66	4.74086889407206e-62
B cells	CLDN3	-4.12636518322689	0.019	0.282	3.15219174124891e-66	5.66133636728304e-62
B cells	SURF4	-1.45439858873929	0.11	0.42	3.52405313424366e-66	6.32919942910161e-62
B cells	BCL6	-1.96176669704096	0.116	0.416	3.59756442572052e-66	6.46122570859405e-62
B cells	KRT15	-2.69855956235788	0.106	0.39	4.02941492623943e-66	7.23682920752602e-62
B cells	SEC61A1	-1.34132534104903	0.155	0.478	4.39810434646629e-66	7.89899540625346e-62
B cells	TUSC3	-2.69279347577331	0.03	0.3	4.73881822665158e-66	8.51091753506624e-62
B cells	ATP1B1	-2.64710779102945	0.065	0.343	6.73649269226692e-66	1.20987408753114e-61
B cells	NR2F2	-3.05750288509341	0.027	0.296	8.43524250285598e-66	1.51496955351293e-61
B cells	SLC2A10	-2.8052762872184	0.034	0.306	1.38153447387309e-65	2.48123591507606e-61
B cells	STK10	1.50394794378721	0.369	0.17	1.40088216090489e-65	2.51598436098518e-61
B cells	PYGB	-2.17182592062732	0.155	0.443	2.21540366286987e-65	3.97886497851429e-61
B cells	RCBTB1	-2.07147552024344	0.099	0.39	2.26982053251988e-65	4.0765976764057e-61
B cells	MPZL2	-3.39387918960905	0.029	0.295	2.54401476494748e-65	4.56905051784568e-61
B cells	EPS8L2	-2.08901688902719	0.107	0.397	2.75566725867137e-65	4.94917839657378e-61
B cells	RBFOX2	-2.9359841751975	0.024	0.289	5.38088417422165e-65	9.66406797690209e-61
B cells	ARFGAP3	-1.33653592231611	0.16	0.482	5.94087588610869e-65	1.06698130914512e-60
B cells	S100A10	-1.63264953463129	0.174	0.482	6.07288790715877e-65	1.09069066812571e-60
B cells	EVPL	-2.94366460535126	0.03	0.298	6.25656241735347e-65	1.12367861015668e-60
B cells	CAPN2	-1.23622901598971	0.261	0.583	6.50346806024801e-65	1.16802286362054e-60
B cells	FARP1	-2.7505206381551	0.034	0.305	6.70478571941109e-65	1.20417951520623e-60
B cells	TDRP	-3.96588294348468	0.021	0.282	7.39684753960765e-65	1.32847381811353e-60
B cells	SRC	-2.04990156277937	0.069	0.357	9.45894798019573e-65	1.69882705724315e-60
B cells	PPL	-3.15784017859279	0.031	0.298	9.87835217890551e-65	1.77415205133143e-60
B cells	PLEKHA2	2.33604076179284	0.209	0.068	1.39295550649093e-64	2.50174808965772e-60
B cells	EPHB3	-3.08032321565949	0.033	0.299	2.58331663889726e-64	4.63963668345948e-60
B cells	CDCP1	-3.01910192879537	0.039	0.306	4.06417869358214e-64	7.29926493367352e-60
B cells	SYT8	-3.44641884964657	0.036	0.299	4.26729677040138e-64	7.66406499964087e-60
B cells	KIF21B	2.0508073708832	0.199	0.062	4.56729025131891e-64	8.20285329136876e-60
B cells	F3	-3.17090070045888	0.076	0.35	4.76428238394311e-64	8.55665116156183e-60
B cells	SIX1	-3.60053316627495	0.023	0.284	4.96018998037845e-64	8.90850120475969e-60
B cells	ATP6AP2	-1.62266637856929	0.117	0.422	4.97741158744825e-64	8.93943121105706e-60
B cells	ITPKC	-1.85673634583177	0.107	0.403	6.17115112675899e-64	1.10833874236592e-59
B cells	TXNIP	0.989461945804492	0.607	0.379	6.91223569609735e-64	1.24143753101908e-59
B cells	IGFBP7	-2.77713063633303	0.122	0.4	7.23135309130282e-64	1.29875101519799e-59
B cells	MYO10	-3.99944783619887	0.02	0.276	7.7356827225474e-64	1.38932861696951e-59
B cells	KLHL2	-1.57125173863733	0.113	0.413	7.90845588870215e-64	1.42035867761091e-59
B cells	DHRS3	-3.31781428302525	0.018	0.275	1.14529814892064e-63	2.05695547546147e-59
B cells	SREBF1	-1.49474753896124	0.156	0.464	1.33600647129937e-63	2.39946762245366e-59
B cells	PLCL2	2.13316009793815	0.188	0.057	2.12148945230409e-63	3.81019505633815e-59
B cells	ITGB4	-3.35898555744357	0.046	0.313	2.19964655580554e-63	3.95056521422675e-59
B cells	ERGIC3	-1.43752009082433	0.14	0.448	2.2293534217223e-63	4.00391874541326e-59
B cells	SLC35D2	-2.08679920803183	0.097	0.38	2.54978284096919e-63	4.57940998238067e-59
B cells	TMEM184B	-1.6124114219223	0.097	0.396	3.60099109613882e-63	6.46738000866532e-59
B cells	CERS4	2.48073148598677	0.198	0.064	3.76368799023886e-63	6.75958363046899e-59
B cells	TTC21A	2.87277940397381	0.159	0.045	5.16404729223185e-63	9.27462893684839e-59
B cells	LPIN1	1.97448853336911	0.319	0.142	5.84997689074558e-63	1.05065584957791e-58
B cells	ID1	-3.52188088754862	0.032	0.292	5.86115105349073e-63	1.05266272920694e-58
B cells	EFCAB12	3.84577033926663	0.042	0.004	6.19422200185302e-63	1.1124822715328e-58
B cells	SLC9A3R1	-2.15138038527327	0.102	0.379	9.91908676613456e-63	1.78146798319777e-58
B cells	ITGA2	-3.38596128506531	0.056	0.317	1.21133720317362e-62	2.17556161689982e-58
B cells	STK39	-1.86745084774781	0.221	0.498	1.37429153290622e-62	2.46822759309958e-58
B cells	OR2T11	6.49107302431327	0.01	0	1.44240798168011e-62	2.59056473509748e-58
B cells	RAB15	-3.64842458560419	0.029	0.285	1.55306544747281e-62	2.78930554366117e-58
B cells	ZBTB18	2.61304517979883	0.287	0.124	2.54939272294869e-62	4.57870933041584e-58
B cells	ELF5	-2.76997905148022	0.049	0.313	2.86062149353479e-62	5.13767620238848e-58
B cells	PLEKHG6	-3.50257226371442	0.027	0.282	3.19895893484917e-62	5.74533024698912e-58
B cells	GPRC5C	-3.62467306252079	0.023	0.277	3.9218008506545e-62	7.04355432777548e-58
B cells	ESRP1	-2.64397599061505	0.034	0.296	4.17155673502912e-62	7.49211589611229e-58
B cells	VPS13C	0.996302271685674	0.732	0.615	5.06046205674809e-62	9.08858985391956e-58
B cells	PREX1	1.7633589864851	0.185	0.056	5.42512657673491e-62	9.74352733181589e-58
B cells	HDC	-3.2544717338036	0.111	0.374	5.73822046345087e-62	1.03058439523578e-57
B cells	PFN2	-2.14360454213172	0.063	0.338	5.7898274756169e-62	1.0398530146208e-57
B cells	PLEK	2.39351888967565	0.1	0.02	5.92020630840702e-62	1.0632690529899e-57
B cells	SLC7A7	2.34468498971918	0.328	0.156	6.32529784598343e-62	1.13602349313862e-57
B cells	ARF1	-1.30605371381009	0.167	0.475	7.4792003832353e-62	1.34326438882906e-57
B cells	PLXNB1	-3.27622954835163	0.027	0.282	7.79065886057901e-62	1.39920233135999e-57
B cells	DUSP16	-2.65032951861206	0.034	0.294	9.78752948304196e-62	1.75784029515434e-57
B cells	WWC1	-2.9409999114589	0.034	0.294	1.16782994577646e-61	2.09742258261453e-57
B cells	MYO6	-3.76435964454564	0.017	0.265	1.49678644233209e-61	2.68822845042843e-57
B cells	PARD3	-3.44738697824919	0.022	0.276	1.49801688455777e-61	2.69043832466575e-57
B cells	KCNK1	-3.41836413404459	0.023	0.277	1.98801250996782e-61	3.57047046790221e-57
B cells	SLC39A7	-2.00830156472145	0.075	0.355	1.99770859995521e-61	3.58788464551956e-57
B cells	ASPH	-1.29317796719818	0.177	0.487	2.0946891396751e-61	3.76206169485648e-57
B cells	IER5L	-3.14779715812173	0.037	0.295	3.38039576037551e-61	6.07119078563442e-57
B cells	NDE1	1.54110993845635	0.463	0.267	4.41992239314744e-61	7.93818061809281e-57
B cells	RAB30	2.68490165832242	0.191	0.062	5.52159196979964e-61	9.91677917776015e-57
B cells	SERINC5	-1.95490160845418	0.116	0.396	6.35383461753717e-61	1.14114869730968e-56
B cells	RAI14	-2.71998759960829	0.039	0.298	8.35784673944909e-61	1.50106927440506e-56
B cells	DOCK9	-1.56859571115667	0.167	0.462	1.11971041316113e-60	2.01099990203738e-56
B cells	FCHO2	-1.82541551057013	0.073	0.352	1.20649661742669e-60	2.16686792489834e-56
B cells	RHOV	-3.10796008771655	0.042	0.298	1.26694855460203e-60	2.27543960406524e-56
B cells	EFNB2	-2.82752413069468	0.038	0.294	1.64395776409125e-60	2.95254814430789e-56
B cells	NCOA7	-1.94840531489486	0.082	0.36	1.93941766830857e-60	3.4831941322822e-56
B cells	TNS1	-3.27485467906124	0.049	0.305	1.99492194015655e-60	3.58287980452116e-56
B cells	ARID5B	1.67750870219694	0.565	0.413	2.1332772920362e-60	3.83136601649701e-56
B cells	C16orf74	2.97794134023141	0.118	0.027	2.5776185560871e-60	4.62940292673243e-56
B cells	PLBD1	-3.19295910108531	0.027	0.277	2.71288821150823e-60	4.87234722786877e-56
B cells	DBI	-2.19958035993631	0.103	0.375	2.73030837210942e-60	4.90363383630852e-56
B cells	PRSS8	-3.37563049379963	0.02	0.269	2.74516127425194e-60	4.93030964855649e-56
B cells	AFAP1	-2.96590936572206	0.018	0.265	4.60862388276258e-60	8.2770884934416e-56
B cells	TFAP2B	-3.48963885060023	0.028	0.276	4.95069290352411e-60	8.89144445472931e-56
B cells	RHOBTB3	-2.04736659240006	0.058	0.325	5.08231464511374e-60	9.12783710262428e-56
B cells	DDIT4	-2.06961255822161	0.207	0.484	6.53935255946284e-60	1.17446771967953e-55
B cells	ITGA5	-3.37992527539062	0.052	0.303	8.62311779553706e-60	1.54871195607846e-55
B cells	SQSTM1	-1.21303358311132	0.408	0.689	1.08460365387935e-59	1.94794816236731e-55
B cells	CEBPB	-3.32922511341539	0.046	0.298	1.10875353596394e-59	1.99132135059123e-55
B cells	UGDH	-2.21557939208484	0.062	0.329	1.46799708029791e-59	2.63652275621505e-55
B cells	FBXO41	2.70936791168116	0.121	0.029	1.5010700504841e-59	2.69592181066944e-55
B cells	NCOA4	-1.55042868952389	0.135	0.42	2.06604445873475e-59	3.71061584788762e-55
B cells	TMOD2	1.86829990791688	0.191	0.061	2.10297958570607e-59	3.77695133592811e-55
B cells	HRK	4.91204924037419	0.029	0.002	4.92178336765237e-59	8.83952292830366e-55
B cells	TC2N	-1.63371875233106	0.125	0.409	5.09041132893689e-59	9.14237874677066e-55
B cells	GNB5	2.0641344903233	0.32	0.15	6.32424116925655e-59	1.13583371399848e-54
B cells	TMEM205	-1.56226259175821	0.133	0.418	7.33869606866041e-59	1.31802981393141e-54
B cells	ARHGEF28	-3.61225326860024	0.018	0.259	9.53308130735165e-59	1.71214140280036e-54
B cells	EFNA1	-3.42408989757927	0.03	0.275	1.62817283461224e-58	2.92419841096359e-54
B cells	ATG16L2	1.61663889006699	0.461	0.276	1.79401734904179e-58	3.22205515887905e-54
B cells	ESRP2	-3.37211910860252	0.019	0.26	1.8295183037635e-58	3.28581487355924e-54
B cells	HSPA1B	-2.49916767878917	0.116	0.392	2.36118672522398e-58	4.24069135850226e-54
B cells	BLVRB	-2.16679478382403	0.066	0.328	2.46338029083482e-58	4.42423100233934e-54
B cells	ABCA13	-3.05191852269272	0.037	0.284	2.55493929338208e-58	4.58867097091421e-54
B cells	PKP3	-3.75553321347789	0.012	0.249	2.61204370423597e-58	4.69123049280779e-54
B cells	ZYG11A	4.0473545677572	0.033	0.003	2.63135278917327e-58	4.7259096093552e-54
B cells	CYP2S1	-3.19248667803181	0.022	0.264	2.67335795748932e-58	4.80135089165081e-54
B cells	FGFR1	-3.54405717149954	0.032	0.276	3.02297778993349e-58	5.42926811072055e-54
B cells	STAP2	-3.48169090112233	0.022	0.264	4.38104207761884e-58	7.86835157140344e-54
B cells	NQO1	-2.21509495822263	0.068	0.33	5.14572854207401e-58	9.24172846156492e-54
B cells	HILPDA	-2.10543023552179	0.206	0.484	6.07045888857364e-58	1.09025441638783e-53
B cells	TOM1	-1.55179780216603	0.089	0.367	6.14023359198319e-58	1.10278595312018e-53
B cells	RNF24	-2.42625501929761	0.048	0.303	6.29893210647111e-58	1.13128820632221e-53
B cells	ESPNL	5.66130517133189	0.017	0.001	6.64024752767301e-58	1.19258845597007e-53
B cells	RIPOR1	1.77502019237873	0.385	0.202	7.43177681683971e-58	1.33474711630441e-53
B cells	AMOTL2	-3.75146902904952	0.018	0.255	7.76726270270798e-58	1.39500038140635e-53
B cells	RAB3D	-2.25516167118876	0.067	0.325	9.58189088984593e-58	1.72090760381633e-53
B cells	B4GALNT2	-2.98889610588888	0.042	0.29	1.02517885997063e-57	1.84122123250724e-53
B cells	DSC3	-3.26022008133753	0.031	0.272	1.25472899699205e-57	2.25349327859772e-53
B cells	TNK2	1.68283701710753	0.418	0.236	1.29399623547609e-57	2.32401723891506e-53
B cells	ARHGAP32	-2.69082252320762	0.026	0.268	1.96610971270698e-57	3.53113304402174e-53
B cells	CHD2	0.921217975446255	0.751	0.664	2.69565901305656e-57	4.84140358744958e-53
B cells	TTYH1	-3.49381553474043	0.021	0.257	2.90242652867706e-57	5.212758045504e-53
B cells	OTOP3	-3.14761178800243	0.044	0.289	2.97798857804866e-57	5.3484674861754e-53
B cells	CD276	-3.33381156555936	0.03	0.271	3.44914863763678e-57	6.19467095319566e-53
B cells	FILIP1	-2.96074082350917	0.032	0.275	3.7620224654853e-57	6.7565923480116e-53
B cells	KDSR	-1.40673550368758	0.096	0.371	4.50415514398458e-57	8.0894626385963e-53
B cells	NR2F6	-2.17591867847	0.05	0.305	6.08026620184119e-57	1.09201580985068e-52
B cells	VSIG10	-3.10856971956548	0.028	0.268	7.04481677498447e-57	1.26524909278721e-52
B cells	TUT4	1.77350275124501	0.436	0.264	7.60989059846703e-57	1.36673635148468e-52
B cells	PTPN1	1.88600234018595	0.429	0.26	1.13086468034979e-56	2.03103296590822e-52
B cells	USP48	1.30080815699001	0.588	0.444	1.78371353376295e-56	3.20354950663826e-52
B cells	INPP4B	-3.2111433830498	0.033	0.273	2.11909717895231e-56	3.80589853339835e-52
B cells	THBS1	-2.81609665829652	0.083	0.344	2.19058452835278e-56	3.93428981292159e-52
B cells	TM9SF3	-0.964948506121461	0.247	0.553	2.2427754116809e-56	4.02802463937889e-52
B cells	HYAL2	-2.32310571674263	0.057	0.312	2.37218505778631e-56	4.26044436378421e-52
B cells	MGAT4A	1.43866253174814	0.289	0.121	2.46501857979752e-56	4.42717336931634e-52
B cells	RGS14	2.35277790984353	0.12	0.029	2.58360005262529e-56	4.64014569451503e-52
B cells	PRDM2	1.72173569535882	0.489	0.336	2.8071385391484e-56	5.04162081631052e-52
B cells	HDLBP	-1.17119732242065	0.154	0.453	3.01546166038757e-56	5.41576914205608e-52
B cells	EXPH5	-3.421111545776	0.02	0.255	3.40140928649757e-56	6.10893107854964e-52
B cells	CSTB	-1.96525258924582	0.126	0.395	4.06803111636058e-56	7.30618388498361e-52
B cells	GPT2	-2.50439049348034	0.053	0.301	5.08560169341063e-56	9.13374064136549e-52
B cells	NFIB	-4.22873877425271	0.017	0.247	5.34258019203396e-56	9.59527402489298e-52
B cells	PDGFC	-3.40622014641813	0.016	0.248	5.47366817048266e-56	9.83070803418685e-52
B cells	FCHSD2	2.36181793579144	0.27	0.118	6.28301642596444e-56	1.12842975010321e-51
B cells	COPG1	-1.12841708422324	0.192	0.492	7.2602923944538e-56	1.3039485140439e-51
B cells	RSRP1	1.07751406313772	0.651	0.501	1.09598830722459e-55	1.96839499977536e-51
B cells	AP1G2	1.62673596720161	0.484	0.322	1.17237664276122e-55	2.10558845039916e-51
B cells	ELF3	-3.31379048815795	0.039	0.279	1.18044562122146e-55	2.12008033571374e-51
B cells	PROM2	-3.19329260973129	0.021	0.255	1.37558704065864e-55	2.47055432502292e-51
B cells	TMEM184A	-3.02592792308198	0.024	0.26	1.52000386212541e-55	2.72992693637724e-51
B cells	ADCY4	-3.6676953138462	0.024	0.258	1.59273298273896e-55	2.86054843699917e-51
B cells	ATP2B1	2.04314237414951	0.336	0.169	2.10919827640176e-55	3.78812010441757e-51
B cells	MYT1	5.14265420454183	0.01	0	2.22331213701989e-55	3.99306859808772e-51
B cells	TMCO3	-1.12801401918615	0.142	0.434	2.25560255944777e-55	4.05106219676819e-51
B cells	FAM53B	2.15045678534373	0.28	0.123	2.31674458889059e-55	4.16087328164749e-51
B cells	STEAP1	-2.96061942995129	0.022	0.257	2.39284877324701e-55	4.29755639675164e-51
B cells	SLITRK6	-2.94257649502709	0.041	0.28	2.45671480442663e-55	4.41225978875023e-51
B cells	PCGF2	-2.73119088388412	0.023	0.258	2.65956611023473e-55	4.77658073398157e-51
B cells	MALL	-2.82741308644527	0.042	0.282	2.6661578200854e-55	4.78841944487337e-51
B cells	EMP1	-3.40437117627547	0.039	0.274	3.10736205726165e-55	5.58082225484192e-51
B cells	ENOSF1	-1.69146661200651	0.068	0.326	3.19752281877557e-55	5.74275098252092e-51
B cells	YIPF3	-1.00994282875732	0.17	0.47	3.3816781685418e-55	6.07349399070107e-51
B cells	SPNS2	-3.88147918492531	0.021	0.251	4.05926797978048e-55	7.29044529168574e-51
B cells	SBF1	1.74827436308798	0.388	0.215	4.21447468103927e-55	7.56919652714653e-51
B cells	SEC31A	-1.02444680877754	0.23	0.539	4.23087040832349e-55	7.59864325334898e-51
B cells	CEBPD	-2.79872502987735	0.028	0.263	4.77798821942291e-55	8.58126684208354e-51
B cells	BIN1	2.0988619815184	0.207	0.074	6.36866726913487e-55	1.14381264153662e-50
B cells	SERPINH1	-2.47837068845655	0.053	0.299	7.02205828171263e-55	1.26116166739559e-50
B cells	PGD	-1.83739547842598	0.132	0.394	7.84663225047136e-55	1.40925515218466e-50
B cells	SORT1	-2.97362238619291	0.022	0.254	8.35261478073004e-55	1.50012961461912e-50
B cells	SLC9A7	2.74805433379864	0.179	0.059	8.93456756628502e-55	1.60464833490479e-50
B cells	SWAP70	1.98795571031278	0.408	0.244	1.00982122845553e-54	1.81363892630613e-50
B cells	BLNK	1.80920332866087	0.389	0.217	1.12419787344237e-54	2.01905938070249e-50
B cells	FOXC1	-3.12253652636363	0.029	0.262	1.12864285357737e-54	2.02704256502496e-50
B cells	PHKA1	-3.53234092327129	0.018	0.246	1.41767117877533e-54	2.5461374370805e-50
B cells	COL5A1	-3.46389608527597	0.058	0.295	1.56697780524042e-54	2.8142921382118e-50
B cells	APOBEC3F	2.09152159499106	0.295	0.137	1.933496827179e-54	3.47256030161348e-50
B cells	MAP1LC3A	-2.18736768004622	0.048	0.293	2.02887015976934e-54	3.64385080694574e-50
B cells	MAST3	2.10470125474218	0.299	0.141	3.02252097564124e-54	5.42844767225167e-50
B cells	NFE2L2	-1.11979435527282	0.176	0.472	3.24808834449697e-54	5.83356666671657e-50
B cells	CD200R1	2.31144009788279	0.083	0.016	3.44120958997031e-54	6.18041242358668e-50
B cells	RNASE6	2.55137128023337	0.098	0.021	4.97098295379349e-54	8.92788538501311e-50
B cells	HDGF	-1.60581080198692	0.076	0.334	5.41169047549554e-54	9.71939609398998e-50
B cells	NFIC	-1.62876915006281	0.078	0.339	5.893126657266e-54	1.05840554764497e-49
B cells	ERMN	3.31361970443433	0.055	0.007	6.86086182897832e-54	1.23221078448451e-49
B cells	DUSP22	1.97007224481538	0.353	0.186	7.37712913188889e-54	1.32493239208724e-49
B cells	ATP2C2	-3.64530116134004	0.017	0.242	7.66399982187436e-54	1.37645436800864e-49
B cells	TUFT1	-2.74143780904003	0.039	0.277	7.73410533421001e-54	1.38904531802412e-49
B cells	TGIF1	-1.4368101342689	0.159	0.439	9.33800771308367e-54	1.67710618526983e-49
B cells	RASSF5	1.95121969309868	0.167	0.052	1.041260007396e-53	1.87010297328322e-49
B cells	CHD3	-0.982228674697792	0.226	0.533	1.07277702038996e-53	1.92670752862037e-49
B cells	RND3	-3.41578636036851	0.03	0.26	1.11549486367362e-53	2.00342877515782e-49
B cells	NANS	-2.27007481941066	0.057	0.3	1.44448127113074e-53	2.5942883629508e-49
B cells	BSG	-1.33832701299893	0.113	0.387	1.66272123916769e-53	2.98624734554518e-49
B cells	TRIM16	-3.37836617384123	0.022	0.248	3.48768762502688e-53	6.26388697454828e-49
B cells	RUNX1	-1.89933108570112	0.123	0.381	4.05577406171571e-53	7.28417021484142e-49
B cells	CTSD	-2.05669002241354	0.1	0.363	4.26769937235062e-53	7.66478807274171e-49
B cells	PLOD2	-3.54447591253993	0.028	0.255	4.44482470111965e-53	7.98290516321089e-49
B cells	CNPY3	2.05162879565372	0.36	0.196	5.06990481182517e-53	9.10554904203801e-49
B cells	ZNF219	-2.56787876437755	0.036	0.27	5.08851905502981e-53	9.13898022283355e-49
B cells	DENND4A	1.83578371870151	0.463	0.305	5.47605097394208e-53	9.83498754919998e-49
B cells	NBR1	-1.20259605839914	0.118	0.399	5.89732128767839e-53	1.05915890326704e-48
B cells	FAM104B	2.63244215299382	0.184	0.064	6.08007926861325e-53	1.09198223664294e-48
B cells	CBLC	-2.78750394406608	0.022	0.249	6.28579573323727e-53	1.12892891368941e-48
B cells	LRRK1	2.13466272226319	0.214	0.08	7.71558325507607e-53	1.38571875261166e-48
B cells	BTLA	3.68040550770658	0.036	0.003	8.98127370028103e-53	1.61303675657047e-48
B cells	TCF7L1	-3.21392962141932	0.02	0.243	9.92881033877258e-53	1.78321433684356e-48
B cells	TMEM140	1.85742551000009	0.238	0.093	1.11800402834563e-52	2.00793523490875e-48
B cells	OPTN	-1.49153766265052	0.13	0.4	1.29382606139785e-52	2.32371160627054e-48
B cells	FRMD4A	-2.98975199582854	0.021	0.246	1.36188844200156e-52	2.44595164183479e-48
B cells	PITPNC1	-2.66445580820373	0.065	0.301	1.55048307920494e-52	2.78466761025207e-48
B cells	CCPG1	-1.19504919709804	0.162	0.446	1.73606052272994e-52	3.11796469882298e-48
B cells	PLA2G4A	-3.22064616031749	0.022	0.246	1.73796430919215e-52	3.1213838993091e-48
B cells	PLPP3	-1.91434905424881	0.078	0.332	1.82449476184253e-52	3.27679259226918e-48
B cells	RBM47	-1.93676348453468	0.075	0.321	1.84518892458607e-52	3.31395930855658e-48
B cells	EHBP1L1	1.02891104392119	0.652	0.512	2.77919834724221e-52	4.99144023164701e-48
B cells	MPP7	-2.65952972164908	0.057	0.292	2.80145056512432e-52	5.03140521496328e-48
B cells	IRF5	3.00690525371312	0.07	0.012	3.23095558785176e-52	5.80279623578176e-48
B cells	TESC	2.61301123188496	0.091	0.019	4.26820067994614e-52	7.66568842118326e-48
B cells	ERP27	2.79674853749731	0.071	0.012	4.29818883201038e-52	7.71954714229065e-48
B cells	ST5	-3.79151535974794	0.026	0.247	4.52826050581432e-52	8.13275586844253e-48
B cells	EHD3	2.27967049343056	0.18	0.061	5.11426769882253e-52	9.18522478708527e-48
B cells	CCND1	-2.47084040162684	0.044	0.278	5.33700952939126e-52	9.58526911478671e-48
B cells	ITM2B	-1.30937182733502	0.199	0.483	5.99373091165252e-52	1.07647407173279e-47
B cells	CRACR2A	2.3594673159987	0.131	0.036	6.25489871077137e-52	1.12337980845454e-47
B cells	INPP5A	2.0588979357101	0.323	0.162	7.68884021426178e-52	1.38091570248142e-47
B cells	UNC13D	1.70673688727706	0.247	0.1	7.99608147209674e-52	1.43609623238858e-47
B cells	CYP2J2	-3.47270370267233	0.032	0.255	9.8244000402315e-52	1.76446224722558e-47
B cells	FOXA1	-3.07771058614458	0.026	0.248	1.00695182129475e-51	1.80848547104536e-47
B cells	ERAP2	1.97246575879073	0.26	0.112	1.03338340601815e-51	1.85595659720859e-47
B cells	CYFIP1	-1.50281732347637	0.081	0.336	1.09881302316645e-51	1.97346818960694e-47
B cells	HNRNPLL	-2.47756089141883	0.03	0.258	1.10664970035374e-51	1.98754286183532e-47
B cells	HEXB	-1.61430858473899	0.101	0.36	1.15993729278163e-51	2.0832473778358e-47
B cells	TPBG	-3.59660878012161	0.019	0.237	1.18607953578074e-51	2.1301988462622e-47
B cells	SORL1	-1.7825942937343	0.184	0.426	1.45065177618704e-51	2.60537059003192e-47
B cells	CYP51A1	-1.77398928344508	0.086	0.333	1.45371040064161e-51	2.61086387955233e-47
B cells	ITGB3	-3.7548051818089	0.038	0.259	1.59509446871817e-51	2.86478966581783e-47
B cells	OFD1	1.88069112880053	0.407	0.246	1.89299042439921e-51	3.39981080222097e-47
B cells	DGKG	3.59023465149793	0.034	0.003	2.02331858487075e-51	3.63388017842787e-47
B cells	PRSS12	-3.12794306956448	0.017	0.233	2.15625109844948e-51	3.87262697281526e-47
B cells	PGRMC1	-1.6817529300236	0.072	0.321	2.19801774161855e-51	3.94763986394692e-47
B cells	WDFY3	-2.68621268102341	0.029	0.253	2.29363333095467e-51	4.11936546239459e-47
B cells	BNIP3L	-1.29762359238985	0.275	0.559	2.33497048655111e-51	4.19360699384579e-47
B cells	OGA	1.09189017241263	0.655	0.579	3.33831854636687e-51	5.9956201092749e-47
B cells	RIN2	-2.80968374575177	0.029	0.253	3.35664735584654e-51	6.02853865110039e-47
B cells	TJP3	-2.54227718958312	0.029	0.253	3.37529271166545e-51	6.06202571015115e-47
B cells	CREG1	-1.80622940218664	0.067	0.311	4.47610120468432e-51	8.03907776361305e-47
B cells	NAAA	2.15105220517588	0.197	0.071	4.58116207750718e-51	8.22776709120289e-47
B cells	LIPA	-1.91600082191205	0.131	0.382	4.76942300608109e-51	8.56588371892164e-47
B cells	PLEKHH1	-3.11271738437457	0.027	0.249	5.09314354255389e-51	9.14728580242678e-47
B cells	ADCY6	-2.83645530705771	0.031	0.254	6.18218304289247e-51	1.11032007450349e-46
B cells	SOD2	-2.70224718723184	0.113	0.361	7.99573894647775e-51	1.4360347147874e-46
B cells	ALDH3A2	-1.61299136210158	0.127	0.386	9.03918259549311e-51	1.62343719415056e-46
B cells	SCD	-2.71476456179004	0.116	0.36	9.30224474459751e-51	1.67068315612971e-46
B cells	NEBL	-3.47816788107277	0.021	0.237	1.11392953899466e-50	2.0006174520344e-46
B cells	DAPK1	-3.39865578294891	0.013	0.226	1.11602535037991e-50	2.00438152928232e-46
B cells	OTX1	-3.20443706961177	0.019	0.235	1.15054357329699e-50	2.06637625764139e-46
B cells	PLEKHO1	1.52624343939464	0.385	0.209	1.1784240343525e-50	2.11644956569709e-46
B cells	NUP50	-1.65078519516948	0.162	0.419	1.2940003465066e-50	2.32402462232585e-46
B cells	SPRR3	-2.14705379168041	0.317	0.554	1.59834752552124e-50	2.87063215583615e-46
B cells	STARD10	-1.61345696876034	0.091	0.344	1.65748236323991e-50	2.97683832437887e-46
B cells	FXYD5	1.26655620173639	0.438	0.254	1.7085081641416e-50	3.06848066279832e-46
B cells	TNFRSF1B	0.91138763372031	0.227	0.083	1.80827240360973e-50	3.24765723688308e-46
B cells	TANC1	-3.47852191604906	0.017	0.23	1.82077234825121e-50	3.27010713745917e-46
B cells	FNBP1L	-1.64824622063963	0.057	0.296	1.95859668114249e-50	3.51763963933192e-46
B cells	HYAL1	-2.70099597533145	0.031	0.252	2.04662020595688e-50	3.67572988989856e-46
B cells	BSPRY	-2.80467376311428	0.03	0.251	2.32387413874831e-50	4.17367795319197e-46
B cells	SPHK1	-3.7109323713402	0.032	0.249	2.62354929775604e-50	4.71189453876986e-46
B cells	ATP8A1	1.84621961692765	0.199	0.072	2.68636486345061e-50	4.8247112947573e-46
B cells	DHRS9	-2.97044669980037	0.033	0.254	2.97108265257057e-50	5.33606444401675e-46
B cells	SNX33	-2.8771828327463	0.031	0.253	3.46508756949104e-50	6.22329727480591e-46
B cells	SSR2	-0.911819781682816	0.197	0.491	4.32907864089536e-50	7.77502523904806e-46
B cells	TRPV4	-4.15141214645314	0.016	0.226	4.65067539723179e-50	8.35261301342829e-46
B cells	ID3	1.03001221807666	0.339	0.16	5.31628908478257e-50	9.5480551962695e-46
B cells	CALD1	-2.51329599114766	0.068	0.299	5.51465981192829e-50	9.90432902222322e-46
B cells	CORO1B	-1.36286377164318	0.071	0.319	5.85210172055272e-50	1.05103746901127e-45
B cells	ALDH3B2	-3.16380475207037	0.023	0.239	6.39645174576499e-50	1.14880273353939e-45
B cells	FZD1	-3.24725041691483	0.021	0.235	6.4002168864302e-50	1.14947895280286e-45
B cells	EXT1	-2.31074232783444	0.043	0.269	7.30896373733635e-50	1.31268988722561e-45
B cells	MT2A	-2.93726052655739	0.072	0.303	7.36597588125456e-50	1.32292926827332e-45
B cells	MERTK	-2.44044189456203	0.034	0.257	8.38696186680569e-50	1.5062983512783e-45
B cells	IFITM3	-2.45324603587218	0.062	0.294	8.56231491262371e-50	1.53779175830722e-45
B cells	LMAN1	-1.09179177055386	0.182	0.464	8.860102206724e-50	1.59127435632763e-45
B cells	PHPT1	-1.08182191891256	0.133	0.406	9.11418874590509e-50	1.63690829876456e-45
B cells	RAB25	-2.47920852610264	0.029	0.248	9.67828080687532e-50	1.73821923291481e-45
B cells	HTR3A	5.67749705742976	0.01	0	1.19311071289155e-49	2.14282684035322e-45
B cells	RRBP1	-2.45630819677226	0.04	0.265	1.25849404336722e-49	2.26025530188753e-45
B cells	ST6GALNAC4	2.21190209659594	0.208	0.08	1.33498985680688e-49	2.39764178282515e-45
B cells	ITPRIPL2	-1.75993515244385	0.067	0.307	1.4426766198073e-49	2.59104720917392e-45
B cells	ZBTB1	1.59607050021386	0.544	0.42	1.53758046836818e-49	2.76149452118925e-45
B cells	LLGL2	-1.92336353044915	0.086	0.327	1.70268819734053e-49	3.05802800242359e-45
B cells	IL13RA1	-1.25142003188112	0.103	0.361	2.15658292705108e-49	3.87322293698375e-45
B cells	IGSF9	-4.1338806669719	0.01	0.215	2.27347612525321e-49	4.08316312095476e-45
B cells	RAC1	-1.37092869356169	0.093	0.349	2.33473318504275e-49	4.19318080033679e-45
B cells	CXCL17	-2.54031445755213	0.061	0.289	2.61407386941915e-49	4.69487666947679e-45
B cells	C15orf48	-2.6561937879941	0.06	0.288	3.04387315130227e-49	5.46679617973888e-45
B cells	RAPGEFL1	-2.26715172486981	0.063	0.294	3.11047148772414e-49	5.58640679195255e-45
B cells	PEBP1	-1.34781439703308	0.131	0.391	3.13840884085044e-49	5.63658227816739e-45
B cells	SH3PXD2A	-1.23440790731154	0.113	0.376	3.32248132596073e-49	5.96717646142548e-45
B cells	SERINC3	-0.901325279092246	0.257	0.553	3.59050876558527e-49	6.44855374299114e-45
B cells	WSB2	-1.73021533518717	0.062	0.298	3.62225584771852e-49	6.50557150250247e-45
B cells	SH3BP4	-3.7030363196205	0.016	0.224	3.94274151226889e-49	7.08116375603493e-45
B cells	LAMP2	-1.09059024550383	0.113	0.375	4.06223384102308e-49	7.29577197847745e-45
B cells	SASH1	-3.10310606676354	0.021	0.233	4.69473178264152e-49	8.43173828162418e-45
B cells	RAB11A	-1.55941739615727	0.093	0.342	5.05130965848769e-49	9.0721521466439e-45
B cells	FGFR3	-4.7828292071874	0.011	0.215	5.09065514120184e-49	9.14281663359851e-45
B cells	LMO7	-2.33726995177423	0.048	0.274	5.13449791740555e-49	9.22155825966037e-45
B cells	ITPR3	1.74551947089423	0.273	0.121	5.548952837745e-49	9.96591929659002e-45
B cells	TGFBI	-3.69419916439984	0.062	0.281	5.60290814665916e-49	1.00628230313999e-44
B cells	GMFG	1.95918556719912	0.168	0.055	6.61690602228825e-49	1.18839632160297e-44
B cells	COL18A1	-2.97926015102129	0.079	0.304	6.8753930214101e-49	1.23482058664525e-44
B cells	GLIPR1	1.09836133287754	0.343	0.166	7.33486795648659e-49	1.31734228498499e-44
B cells	CTSZ	1.30381572508597	0.383	0.209	7.64269326211263e-49	1.37262770987543e-44
B cells	NDRG1	-2.7336383873942	0.069	0.297	7.71868850823186e-49	1.38627645607844e-44
B cells	KLF4	-3.08645834381185	0.031	0.247	7.80210805121251e-49	1.40125860599777e-44
B cells	ZEB2	1.19988280252857	0.345	0.17	8.23876414631387e-49	1.47968204067797e-44
B cells	CHD7	1.92998217203283	0.382	0.228	8.38149518797028e-49	1.50531653575946e-44
B cells	IQSEC1	1.67348005106638	0.426	0.263	8.58347753752072e-49	1.54159256573872e-44
B cells	SAMD9	2.06436251302927	0.148	0.045	9.87938322452242e-49	1.77433722712423e-44
B cells	CEP170B	-2.61358001511823	0.028	0.243	9.96445660269595e-49	1.78961640584419e-44
B cells	HID1	-2.49955697074593	0.029	0.244	1.00856170372437e-48	1.81137681988897e-44
B cells	DEFB1	-2.29991813572977	0.089	0.321	1.04147448621653e-48	1.87048817724489e-44
B cells	WWTR1	-2.65130095043869	0.04	0.261	1.04151693155142e-48	1.87056440906635e-44
B cells	OCLN	-2.44016636768765	0.053	0.28	1.14607421815432e-48	2.05834929580516e-44
B cells	NIPSNAP3B	2.80699549193439	0.113	0.03	1.16731512773409e-48	2.09649796941043e-44
B cells	CLGN	-3.26843795343414	0.021	0.23	1.27027709415582e-48	2.28141766110385e-44
B cells	CYB561	-3.56436412674587	0.017	0.223	1.4326198568585e-48	2.57298526291787e-44
B cells	COL3A1	-3.46785530883385	0.093	0.322	1.48566623464666e-48	2.66825655742539e-44
B cells	SERPINB13	-2.62045120320705	0.044	0.264	1.93369745908387e-48	3.47292063651463e-44
B cells	ARL4D	-2.99402555884989	0.032	0.246	2.03993067104814e-48	3.66371548520247e-44
B cells	PXN	-3.26685593319975	0.029	0.24	2.55325932337178e-48	4.58565374477572e-44
B cells	STOX1	-2.94866606381491	0.027	0.238	2.84025191072315e-48	5.10109243165877e-44
B cells	NRROS	2.4144897627132	0.112	0.029	3.04417549683301e-48	5.46733919231209e-44
B cells	RASSF1	1.76885093470013	0.362	0.201	3.25521898171244e-48	5.84637329115554e-44
B cells	SERINC1	-0.96318835835063	0.237	0.524	3.40850226054848e-48	6.12167005994507e-44
B cells	SLC39A1	-1.95380158595009	0.058	0.291	3.47217073277303e-48	6.23601863606036e-44
B cells	ARRB1	-2.80533795276224	0.033	0.249	3.63040434767576e-48	6.52020620842566e-44
B cells	CD84	1.75410431355309	0.129	0.036	3.63313469553338e-48	6.52510991317795e-44
B cells	CAV1	-3.03237618108329	0.034	0.249	3.6392425761885e-48	6.53607966683454e-44
B cells	IL17RC	-2.77786829305658	0.02	0.229	4.1586825851438e-48	7.46899392291826e-44
B cells	KIF13B	-1.32800517843611	0.174	0.436	4.4998463168896e-48	8.08172398513372e-44
B cells	DOCK5	-3.27171178186168	0.022	0.23	4.92329783830455e-48	8.84224291759498e-44
B cells	STT3A	-0.907210927777471	0.187	0.469	6.85494335236518e-48	1.23114782608479e-43
B cells	FAM171B	-2.48893802573918	0.027	0.239	7.29257084902251e-48	1.30974572448444e-43
B cells	METTL9	-1.43781277252682	0.135	0.388	9.48389953697435e-48	1.70330835684059e-43
B cells	FTH1	-1.36651044177172	0.353	0.613	1.02412095289914e-47	1.83932123140686e-43
B cells	STK24	-1.15827883265689	0.214	0.476	1.09011927538666e-47	1.95785421859444e-43
B cells	CRACR2B	-2.35611569497839	0.061	0.284	1.11885401452986e-47	2.00946181009564e-43
B cells	ESYT2	-0.953618484085436	0.181	0.464	1.1383514543592e-47	2.04447921202913e-43
B cells	PLAUR	-3.32819970636815	0.052	0.266	1.24764390044821e-47	2.24076844520498e-43
B cells	CITED2	-2.15493203196816	0.07	0.301	1.35376297633821e-47	2.43135830550342e-43
B cells	SEMA4C	-2.93621827499899	0.034	0.246	1.46050752919128e-47	2.62307152242755e-43
B cells	THEMIS2	1.72356532327571	0.217	0.085	1.55986636190229e-47	2.8015199859765e-43
B cells	COPB2	-1.12619259059093	0.164	0.431	1.74601886684406e-47	3.13584988485192e-43
B cells	NAALADL2	-4.29558294818964	0.011	0.21	1.96210808826448e-47	3.52394612652301e-43
B cells	AFDN	-1.1533578552578	0.174	0.441	2.39932891511079e-47	4.30919473153898e-43
B cells	ABL1	-1.77092768323048	0.108	0.352	2.51733710072765e-47	4.52113743290687e-43
B cells	MBNL1	1.46729364136103	0.444	0.287	2.76246940820099e-47	4.96139505712897e-43
B cells	GCSAM	2.92021068304225	0.036	0.004	2.84835323352734e-47	5.11564240741511e-43
B cells	FAT1	-3.14018425516689	0.027	0.235	3.0153829506945e-47	5.41562777944732e-43
B cells	USP6NL	2.16023635580483	0.335	0.186	3.19884175420633e-47	5.74511979055456e-43
B cells	ENTPD6	-1.21835900901212	0.146	0.407	3.21669230013783e-47	5.77717937104754e-43
B cells	LAMB1	-3.80227223189458	0.029	0.234	3.29815634588681e-47	5.92348879721272e-43
B cells	C14orf132	-3.61044716524645	0.016	0.218	3.3807581474037e-47	6.07184163273705e-43
B cells	EGLN3	-3.26462808166823	0.034	0.244	3.5065764949909e-47	6.29781138500365e-43
B cells	CRABP1	-2.55101106268605	0.055	0.274	3.77277029268695e-47	6.77589544566577e-43
B cells	LPCAT1	1.80470324132133	0.358	0.201	3.77896957651014e-47	6.7870293594122e-43
B cells	STAT3	-0.951061535836807	0.228	0.515	4.16696910643728e-47	7.48387651516136e-43
B cells	MICALL2	-4.04917392827757	0.017	0.217	4.32159733267735e-47	7.76158880948852e-43
B cells	EIF4A1	-0.84430522853943	0.177	0.457	4.59484858592762e-47	8.25234806032601e-43
B cells	C1R	-3.39097774433903	0.037	0.244	5.65581753415115e-47	1.01578482913355e-42
B cells	DGKD	2.08662128406616	0.269	0.125	6.86763816101822e-47	1.23342781371887e-42
B cells	SPPL2B	1.99989614930153	0.383	0.234	7.0238695754556e-47	1.26148697575183e-42
B cells	KRT80	-2.98928814793557	0.027	0.232	7.16792631670578e-47	1.28735956648036e-42
B cells	PLCB4	-3.68856730744384	0.019	0.221	7.55090279177221e-47	1.35614214140229e-42
B cells	IL2RA	1.52148799608142	0.065	0.011	7.59903444022868e-47	1.36478658546507e-42
B cells	ERO1A	-1.57261726483668	0.279	0.538	8.05454112905035e-47	1.44659558677744e-42
B cells	LRRC8A	-1.92121418995387	0.068	0.296	8.52058735314071e-47	1.53029748862407e-42
B cells	PLEKHA5	-3.465606465469	0.016	0.216	9.76054881826472e-47	1.75299456776034e-42
B cells	APMAP	-1.34795487268763	0.116	0.366	1.03171489159597e-46	1.85295994530637e-42
B cells	CHPT1	1.99509698251638	0.269	0.126	1.19905963437879e-46	2.15351110334431e-42
B cells	ENPP7	4.77116360229313	0.019	0.001	1.21088852711628e-46	2.17475579470084e-42
B cells	MST1R	-4.03385982134112	0.012	0.21	1.25663750789552e-46	2.25692096418036e-42
B cells	CYP1B1	-2.26381146432862	0.04	0.251	1.44411670250384e-46	2.59363359769691e-42
B cells	METRNL	-1.15709910296092	0.147	0.408	1.451863113523e-46	2.6075461518873e-42
B cells	MACROD1	-1.98016077497953	0.08	0.313	1.57628152386398e-46	2.8310016168597e-42
B cells	HERC3	1.71583038346785	0.359	0.198	1.80233057255758e-46	3.23698570831341e-42
B cells	BAZ2B	-1.41152123867769	0.093	0.335	2.25446185752773e-46	4.04901349611981e-42
B cells	SEC14L2	-3.13608616522522	0.021	0.223	2.42176430052551e-46	4.34948868374382e-42
B cells	CADPS2	-3.02779376205516	0.013	0.211	2.48747286478194e-46	4.46750126514837e-42
B cells	APBB1IP	1.46735062885728	0.449	0.288	2.52063686128647e-46	4.5270638028705e-42
B cells	HOMER3	-2.46859449647442	0.038	0.25	2.53635564949765e-46	4.55529474649778e-42
B cells	JUNB	-1.3267501381428	0.383	0.634	2.69107050018023e-46	4.8331626183237e-42
B cells	SLC39A6	-1.41321589231619	0.085	0.32	3.49236284849945e-46	6.27228367590502e-42
B cells	MYORG	-2.45276082533751	0.029	0.236	3.60904730846149e-46	6.48184896599683e-42
B cells	CCDC47	-0.817373721296565	0.192	0.467	3.66045451201408e-46	6.57417630357729e-42
B cells	C1S	-2.71212954839258	0.048	0.257	4.3456441863446e-46	7.8047769586749e-42
B cells	POLR2L	-1.32240597096696	0.099	0.343	4.78482393411746e-46	8.59354378567496e-42
B cells	NBL1	-2.68524774881488	0.049	0.26	4.85053779490419e-46	8.71156587964792e-42
B cells	COL4A2	-3.62786451626257	0.036	0.24	5.5630879919086e-46	9.99130603346785e-42
B cells	MDK	-2.53225647491417	0.04	0.251	5.63054447180959e-46	1.011245787137e-41
B cells	DLGAP4	-1.04639208484133	0.169	0.435	6.09028549091811e-46	1.09381527416889e-41
B cells	AP1S3	2.50267691849073	0.222	0.095	6.42465490617529e-46	1.15386802114908e-41
B cells	HSPA5	-1.88512708253988	0.123	0.37	7.80619866859153e-46	1.40199328087904e-41
B cells	ZFHX3	-1.80626593200009	0.05	0.272	8.17064779404422e-46	1.46744834381034e-41
B cells	FAM117A	2.20703451469541	0.121	0.034	8.52586924700295e-46	1.53124611676173e-41
B cells	TNS2	-3.77848121326211	0.018	0.215	9.90034083403469e-46	1.77810121379263e-41
B cells	PON2	-2.26233920488439	0.043	0.256	1.05781999886428e-45	1.89984471796024e-41
B cells	RHOD	-2.83813000490858	0.029	0.233	1.15580460186532e-45	2.07582506495011e-41
B cells	PLPPR2	-1.93635108127569	0.041	0.254	1.2966096092523e-45	2.32871085821712e-41
B cells	TPD52L1	-2.58269390141151	0.03	0.235	1.32494383380387e-45	2.37959912551175e-41
B cells	FMNL3	1.31901970695054	0.367	0.194	1.37207218742628e-45	2.4642416486176e-41
B cells	STAT6	1.34071214509726	0.552	0.446	1.54666676321729e-45	2.77781350673825e-41
B cells	SLITRK5	-2.72041046431454	0.024	0.226	1.6062775156083e-45	2.8848744180325e-41
B cells	FHL2	-2.95443470766665	0.03	0.232	1.70863502242796e-45	3.06870850028061e-41
B cells	HPSE2	-2.99600673850645	0.018	0.215	1.949700613079e-45	3.50166230108988e-41
B cells	ADAM15	-1.62488837313392	0.071	0.3	2.00094086951753e-45	3.59368980165349e-41
B cells	TNFRSF12A	-2.69774207128385	0.044	0.252	2.0984221157638e-45	3.76876611991179e-41
B cells	UBC	-1.26457911070225	0.164	0.421	2.11518388245766e-45	3.79887025289395e-41
B cells	SLC17A9	2.02050753439604	0.172	0.061	2.19431413295828e-45	3.94098818279308e-41
B cells	ALCAM	-1.55638233096555	0.176	0.414	2.32965804054429e-45	4.18406584081755e-41
B cells	ST6GAL1	1.3379971695594	0.486	0.327	3.33562541219069e-45	5.99078324029448e-41
B cells	PARP14	1.42578340377118	0.513	0.376	3.86226814566221e-45	6.93663358960934e-41
B cells	GNA11	-2.20745610911531	0.036	0.244	4.365980781756e-45	7.84130148403378e-41
B cells	LAPTM4A	-1.26325292471556	0.109	0.353	4.64996960598538e-45	8.35134541234974e-41
B cells	BCO1	-2.81904011557575	0.028	0.229	4.84311070314553e-45	8.69822682284937e-41
B cells	NFATC1	2.20494892711868	0.207	0.083	7.27092182892288e-45	1.30585756047455e-40
B cells	USH1G	-3.01596575302388	0.016	0.211	7.3344033232288e-45	1.31725883685189e-40
B cells	PHLDB1	-2.83272158822386	0.052	0.259	7.99269337775288e-45	1.43548773064442e-40
B cells	MAFF	-2.67351993930762	0.053	0.265	8.95677172931783e-45	1.60863620258548e-40
B cells	ETS2	-3.71853482615073	0.022	0.216	1.12231188464762e-44	2.01567214482713e-40
B cells	FKBP9	-3.27255990059277	0.014	0.206	1.17259316947227e-44	2.10597733237219e-40
B cells	ANK1	3.36303737940551	0.051	0.008	1.38807385438028e-44	2.49298064246698e-40
B cells	PTPN13	-3.58952241388755	0.014	0.207	1.38952509645842e-44	2.49558707323933e-40
B cells	COL4A1	-3.34739509567109	0.051	0.255	1.49983662046895e-44	2.69370657036223e-40
B cells	TUBA1C	-1.62705318129591	0.071	0.295	1.56923628643096e-44	2.81834837043e-40
B cells	MAB21L1	-2.50191458574061	0.032	0.234	1.77151436282983e-44	3.18163979564237e-40
B cells	THSD4	-3.86615446505935	0.013	0.204	1.77443530283496e-44	3.18688580389158e-40
B cells	PDE4B	1.91659478342542	0.232	0.1	2.32212457055923e-44	4.17053572872438e-40
B cells	DPYSL2	-1.51833656627565	0.097	0.329	2.52064473562282e-44	4.52707794517859e-40
B cells	CAPNS1	-1.36668413100188	0.087	0.321	2.65444549184117e-44	4.76738410334675e-40
B cells	PLD3	-1.23405206690592	0.16	0.42	2.65721988517175e-44	4.77236691376846e-40
B cells	DUSP1	-2.49106700710034	0.041	0.247	3.03536913940596e-44	5.4515229743731e-40
B cells	SORBS3	-1.3140201523874	0.076	0.305	3.16669670884463e-44	5.68738728908496e-40
B cells	BCL2A1	2.5867256182959	0.09	0.021	3.18480908729238e-44	5.71991712077711e-40
B cells	CARMIL1	-2.08221064815388	0.038	0.243	3.38829602810324e-44	6.08537966647343e-40
B cells	RFX5	1.97895638499993	0.299	0.155	3.70552000480435e-44	6.65511392862862e-40
B cells	CANT1	-1.29052292382825	0.092	0.327	3.72151342280216e-44	6.68383810735268e-40
B cells	ZDHHC7	-1.39316276668332	0.103	0.337	4.24494382111447e-44	7.6239191027216e-40
B cells	TOM1L1	-3.040226500122	0.016	0.206	5.05542716112739e-44	9.07954718138479e-40
B cells	PPT2	-2.985412102006	0.031	0.23	5.39157087698902e-44	9.68326129507228e-40
B cells	AGRN	-2.11393631164584	0.071	0.288	5.57304085664893e-44	1.00091813785415e-39
B cells	PPP1R13L	-1.43741225011252	0.082	0.314	5.58420423789931e-44	1.00292308112672e-39
B cells	COL9A3	2.13295564393587	0.09	0.021	6.29664235803435e-44	1.13087696750297e-39
B cells	MGST3	-0.962469819244789	0.111	0.359	6.40788731275237e-44	1.15085656137033e-39
B cells	SLC16A12	-3.08338045534694	0.023	0.218	6.47292834832302e-44	1.16253793135881e-39
B cells	HELLS	1.82415591611146	0.22	0.091	6.83664676627479e-44	1.22786175922295e-39
B cells	NLGN2	-2.44836440982027	0.05	0.255	7.43556321827189e-44	1.33542715400163e-39
B cells	KDELR2	-1.34004610684829	0.08	0.31	7.45928672415278e-44	1.33968789565784e-39
B cells	RASAL2	-2.89987986041418	0.021	0.215	8.16851371908649e-44	1.46706506394793e-39
B cells	HES1	-3.56629024304264	0.028	0.224	8.19932030725264e-44	1.47259792718257e-39
B cells	MAGED1	-1.46684838869452	0.083	0.312	8.43992559071244e-44	1.51581063609195e-39
B cells	PIK3R5	1.5811895872243	0.142	0.044	1.03288416074981e-43	1.85505995270667e-39
B cells	ST3GAL4	-3.40254929790495	0.021	0.213	1.06420437290241e-43	1.91131105373274e-39
B cells	ATG14	-1.61092199587713	0.075	0.298	1.13810479378188e-43	2.04403620963227e-39
B cells	ATP5MC2	-1.06480548069225	0.155	0.409	1.28366221775431e-43	2.30545734308674e-39
B cells	CAMSAP3	-2.23011784643221	0.029	0.229	1.30158058422011e-43	2.33763872925932e-39
B cells	ITGA1	-3.88759102014285	0.022	0.211	1.38328462547156e-43	2.48437918734692e-39
B cells	MRC2	-3.04877632738257	0.033	0.23	1.45430886169724e-43	2.61193871560824e-39
B cells	CEMIP	-4.19947777544615	0.071	0.279	1.73238960555111e-43	3.11137173156979e-39
B cells	ZKSCAN1	-1.01256989756131	0.216	0.474	1.89991565640434e-43	3.41224851890219e-39
B cells	HIF3A	-3.31873960497013	0.028	0.223	2.08502581274444e-43	3.74470635968902e-39
B cells	ZNF362	-2.44203545826467	0.037	0.239	2.46238428467815e-43	4.42244217528196e-39
B cells	GPX4	-0.885066581225971	0.154	0.411	2.60387778518099e-43	4.67656450218506e-39
B cells	EDEM1	1.39112187865287	0.476	0.336	2.78626740155804e-43	5.00413625319824e-39
B cells	PRDX1	-1.68567174312267	0.077	0.3	2.91829064412246e-43	5.24124999684393e-39
B cells	ADM	-2.88375358588437	0.063	0.267	2.98592817598061e-43	5.36272700406118e-39
B cells	CCR2	2.29179028954673	0.075	0.015	3.17915212681819e-43	5.70975721976548e-39
B cells	GRHL2	-2.89863447709679	0.02	0.212	3.3191476129543e-43	5.96118911286592e-39
B cells	RTN3	-1.14987678041498	0.107	0.349	3.47736347028234e-43	6.24534479262709e-39
B cells	PRKD3	1.76332672933327	0.326	0.177	3.714223430384e-43	6.67074528096967e-39
B cells	OBSL1	-3.34463269157187	0.014	0.202	4.05936635163498e-43	7.29062196753642e-39
B cells	PPIB	-1.24345831718359	0.119	0.36	4.22750694453295e-43	7.59260247238118e-39
B cells	CLCN3	-1.08284320462847	0.112	0.352	4.29659856021913e-43	7.71669101415356e-39
B cells	MMP2	-3.17558474974103	0.068	0.269	4.4028290736931e-43	7.9074810163528e-39
B cells	ACSF3	1.78245180086128	0.353	0.203	4.96854233257804e-43	8.92350202931015e-39
B cells	CHMP4B	-0.876799190869255	0.159	0.415	6.49384836876008e-43	1.16629516702931e-38
B cells	LTA	3.49051516951704	0.043	0.006	6.67326188423237e-43	1.19851783440813e-38
B cells	INSR	-2.96822259596938	0.027	0.22	6.67987169814827e-43	1.19970495698743e-38
B cells	BCL2L2	-0.838225286326471	0.225	0.502	6.76240310641741e-43	1.21452759791257e-38
B cells	TFAP2C	-3.56095579640065	0.01	0.194	6.85597165371869e-43	1.23133250900788e-38
B cells	ZFYVE9	-1.82264204978431	0.041	0.245	7.23612281966471e-43	1.29960765841178e-38
B cells	TM9SF1	-1.37572126700643	0.078	0.302	7.49180718923777e-43	1.3455285711871e-38
B cells	GAD1	-3.32484460894874	0.014	0.201	7.60759673225643e-43	1.36632437311325e-38
B cells	NUCB1	-0.914270693504642	0.201	0.469	8.27245551196269e-43	1.4857330099485e-38
B cells	BMP7	-4.24637247406963	0.01	0.192	8.52754173574599e-43	1.53154649573998e-38
B cells	MAP7D1	-0.910117357068495	0.143	0.397	8.66288669485742e-43	1.55585445039639e-38
B cells	CST3	-2.12171525681307	0.037	0.237	9.1953931140111e-43	1.65149260327639e-38
B cells	UACA	-3.10607994082419	0.031	0.226	9.88838089304725e-43	1.77595320839129e-38
B cells	METRN	-2.06124084882612	0.041	0.244	1.03482768098647e-42	1.85855051505171e-38
B cells	NRP1	-3.63457590867693	0.026	0.215	1.08440230762423e-42	1.94758654449311e-38
B cells	TSPAN12	-3.49344612867384	0.013	0.197	1.15505258536563e-42	2.07447444331667e-38
B cells	TMEM9	-1.52669040735631	0.08	0.303	1.16641299487179e-42	2.09487773878974e-38
B cells	MCU	-1.50410938014961	0.058	0.272	1.25806492368811e-42	2.25948460294384e-38
B cells	GPER1	3.36035217577124	0.047	0.007	1.3453140845506e-42	2.41618409585288e-38
B cells	EPHB6	1.60377677546714	0.174	0.063	1.35365582252162e-42	2.43116585724882e-38
B cells	KIAA0513	-2.42998164074104	0.033	0.23	1.35743429718383e-42	2.43795199774216e-38
B cells	CLEC20A	5.83138887295671	0.012	0	1.45575257622015e-42	2.61453162689139e-38
B cells	GNS	-1.04609360535418	0.137	0.386	1.65880182334011e-42	2.97920807471883e-38
B cells	COX8A	-1.40968959941809	0.067	0.283	1.82707109535981e-42	3.28141968726622e-38
B cells	EIF4A3	-1.07447267034793	0.118	0.36	1.86450111369781e-42	3.34864400020126e-38
B cells	DAG1	-1.57569502377042	0.055	0.264	2.21214186853198e-42	3.97300679588343e-38
B cells	RHPN2	-2.01811290125147	0.039	0.24	2.30480370716047e-42	4.13942745806021e-38
B cells	SPRY2	-3.30329667494447	0.019	0.204	2.34282886551654e-42	4.20772064246771e-38
B cells	SOX2	-3.58229711707548	0.01	0.192	2.41719936037146e-42	4.34129005122715e-38
B cells	EPHX1	-1.78497610046818	0.037	0.237	2.43589868622494e-42	4.37487404045999e-38
B cells	RTKN	-2.39826214285699	0.028	0.221	2.43676090311579e-42	4.37642258199596e-38
B cells	KCNQ5	3.25516265024328	0.04	0.005	2.46159372614433e-42	4.42102233215521e-38
B cells	KCTD3	-2.16792929687419	0.032	0.228	2.76821351444073e-42	4.97171147193554e-38
B cells	PRDX4	-1.88277138052424	0.048	0.254	2.90961344383517e-42	5.22566574512797e-38
B cells	CHPF	-2.66040789882422	0.024	0.215	3.22926478551888e-42	5.79975955479191e-38
B cells	CHCHD2	-1.24336918385266	0.098	0.328	3.35652996430362e-42	6.02832781588929e-38
B cells	SOX4	-3.19139854342044	0.032	0.223	3.53920277663905e-42	6.35640818684374e-38
B cells	SPARC	-2.91167543402559	0.07	0.273	3.6736874145774e-42	6.59794259658102e-38
B cells	HMOX1	-2.49584511632795	0.087	0.3	3.71575750221689e-42	6.67350047398154e-38
B cells	CDK5RAP3	0.824242110308742	0.682	0.589	3.86113241256467e-42	6.93459381296614e-38
B cells	SEC13	-1.24878117747121	0.096	0.326	3.88269947559177e-42	6.97332825816282e-38
B cells	GIPC1	-2.05455610996251	0.044	0.247	4.18833689379158e-42	7.52225306124968e-38
B cells	F11R	-1.30636546890031	0.126	0.36	4.57737541127751e-42	8.22096623865441e-38
B cells	RHOB	-2.41967599561609	0.09	0.3	4.60453408430292e-42	8.26974321540804e-38
B cells	LTBP3	-0.943703858467663	0.218	0.482	4.66753083087517e-42	8.38288537225181e-38
B cells	SEZ6L2	-2.87604302485746	0.018	0.203	6.13613376130761e-42	1.10204962353085e-37
B cells	FAM114A1	-2.09138915895134	0.049	0.252	6.54718009156095e-42	1.17587354444435e-37
B cells	TMEM132A	-2.54150165241551	0.039	0.235	7.7760304520911e-42	1.39657506919556e-37
B cells	ARHGAP8	-3.53949266811867	0.012	0.193	7.7907672786204e-42	1.39922180324022e-37
B cells	EYA1	-2.54996083164691	0.029	0.22	8.48876308120182e-42	1.52458184938385e-37
B cells	PLEKHH3	-2.73323626374971	0.019	0.205	8.50040747750236e-42	1.52667318295942e-37
B cells	ZSWIM8	-0.940111876294234	0.169	0.427	8.54819685094127e-42	1.53525615442905e-37
B cells	PHLDA3	-2.57833038381471	0.023	0.211	9.26601109244376e-42	1.6641755922029e-37
B cells	PSMC4	-1.20314021771159	0.103	0.333	9.31129006826089e-42	1.67230769625966e-37
B cells	SMARCA1	-2.9045081989959	0.022	0.209	9.42167741997472e-42	1.69213326462746e-37
B cells	FLRT2	-5.48033178515545	0.007	0.182	9.81538865111517e-42	1.76284380174029e-37
B cells	MIS18BP1	1.94159729493557	0.3	0.159	1.00331437712721e-41	1.80195262132047e-37
B cells	ARHGEF17	-3.00541961020412	0.026	0.213	1.07951196220582e-41	1.93880348412165e-37
B cells	SLC9A2	-3.39478650890441	0.01	0.189	1.15291062923151e-41	2.07062749009979e-37
B cells	IMPAD1	-0.804203874136674	0.154	0.41	1.21871844817431e-41	2.18881833292106e-37
B cells	FCER2	3.66746534536291	0.043	0.006	1.42194280555423e-41	2.5538092787754e-37
B cells	LAPTM4B	-2.99668956222826	0.016	0.198	1.43369656184927e-41	2.57491902508129e-37
B cells	LAMA4	-3.07830646228844	0.037	0.227	1.48646385484355e-41	2.66968908329902e-37
B cells	DOCK6	-2.62147412562067	0.052	0.252	1.54848036983874e-41	2.78107074423038e-37
B cells	TSPAN6	-4.00128098908773	0.014	0.194	1.55487751425897e-41	2.7925600156091e-37
B cells	FRMD6	-3.29208790907957	0.017	0.198	1.55666312090904e-41	2.79576696515264e-37
B cells	MAPK8IP3	1.52195838908124	0.416	0.267	1.61348497982807e-41	2.89781902377122e-37
B cells	PXK	2.17855792915988	0.216	0.093	1.62701821448845e-41	2.92212471322125e-37
B cells	CHMP2A	-1.18139928363698	0.092	0.32	1.67816719614868e-41	3.01398828428304e-37
B cells	TCIRG1	1.11940439519934	0.58	0.48	1.78681596286474e-41	3.20912146930507e-37
B cells	PLA2R1	-3.22513272600092	0.018	0.201	1.86150600051259e-41	3.34326477692062e-37
B cells	PRDX5	-1.75736893584791	0.036	0.232	1.92939635323014e-41	3.46519585040132e-37
B cells	C11orf52	-2.56512871511262	0.028	0.216	1.9878049308105e-41	3.57009765573566e-37
B cells	ITPRID2	-1.80900036924266	0.063	0.272	2.02401117748195e-41	3.63512407475759e-37
B cells	ADA2	1.6137747535926	0.3	0.154	2.02784609643565e-41	3.64201158919843e-37
B cells	ANTXR1	-2.60350992326182	0.041	0.235	2.1473207892992e-41	3.85658813758136e-37
B cells	CAVIN1	-2.56008865320221	0.032	0.224	2.18210017448715e-41	3.91905191337892e-37
B cells	CSNK1E	-1.02075701663718	0.159	0.408	2.18850739742225e-41	3.93055928577036e-37
B cells	SMARCB1	1.82653896279877	0.265	0.128	2.30749171197665e-41	4.14425511471007e-37
B cells	INA	-2.96040807442315	0.026	0.212	2.34076351820274e-41	4.20401127869212e-37
B cells	PHACTR2	-1.42209821147586	0.059	0.268	2.59918763840637e-41	4.66814099857785e-37
B cells	ANGPTL4	-3.95935927558614	0.037	0.223	2.98971807121314e-41	5.3695336558988e-37
B cells	PTK7	-3.65279796183134	0.018	0.198	3.47193435559479e-41	6.23559410264823e-37
B cells	CRIM1	-2.08836367964915	0.042	0.241	3.56175481368253e-41	6.39691164537383e-37
B cells	PRSS22	-3.16786067040325	0.017	0.198	3.7155297672937e-41	6.67309146205949e-37
B cells	POLR2H	-0.743326357047599	0.215	0.484	3.766843917028e-41	6.76525167498228e-37
B cells	AMOTL1	-3.20422657449728	0.023	0.207	4.53412385857946e-41	8.14328645000871e-37
B cells	SPAG9	-1.01136466616625	0.159	0.405	4.57140149085942e-41	8.21023707758352e-37
B cells	S100A4	-1.42461355284307	0.293	0.516	4.57541594821053e-41	8.21744704298611e-37
B cells	KDM5B	-0.856079321269878	0.248	0.513	4.62204512169322e-41	8.30119303856103e-37
B cells	FBXL8	-2.0003012564744	0.055	0.257	5.60043934835781e-41	1.00583890696506e-36
B cells	CSK	1.87350311648813	0.353	0.211	5.72006954438848e-41	1.02732449017217e-36
B cells	KLF9	-1.26145447739745	0.082	0.302	5.97057405826368e-41	1.07231510086416e-36
B cells	CHMP5	-1.10478355248676	0.113	0.35	6.10094698780347e-41	1.0957300790095e-36
B cells	ADAM9	-2.93292639580894	0.03	0.217	6.52475004306246e-41	1.17184510773402e-36
B cells	ARF4	-1.16774791025567	0.106	0.336	6.57370493097207e-41	1.18063740560258e-36
B cells	FERMT3	1.5862224881652	0.192	0.075	6.87426196905817e-41	1.23461744964285e-36
B cells	SPTBN2	-3.04726212370806	0.027	0.212	6.93945874292929e-41	1.2463267902301e-36
B cells	MOV10	-1.4259096550421	0.097	0.321	8.02099713575534e-41	1.44057108558166e-36
B cells	CLDN12	-1.91720061546672	0.033	0.226	8.90248914262512e-41	1.59888705001547e-36
B cells	SFN	-2.51557369242552	0.052	0.251	9.0381257450828e-41	1.62324738381687e-36
B cells	EGFR	-3.52080528665677	0.027	0.209	9.16477485020471e-41	1.64599356309677e-36
B cells	DLX5	-3.59126865687568	0.01	0.185	9.19145167730029e-41	1.65078472124313e-36
B cells	MTUS1	-2.62022147663471	0.024	0.209	1.08469455648049e-40	1.94811142343896e-36
B cells	AAMP	-0.804953328074622	0.166	0.421	1.12353952480546e-40	2.01787698655061e-36
B cells	ARHGAP10	-2.87842041076814	0.02	0.201	1.32370233108328e-40	2.37736938662557e-36
B cells	KDM4C	1.47841508835903	0.454	0.316	1.33171221076356e-40	2.39175513053136e-36
B cells	CDH11	-3.34571895204113	0.031	0.216	1.38312217335452e-40	2.48408742334471e-36
B cells	OAZ2	-1.40674779861141	0.086	0.303	1.40983106971004e-40	2.53205660119923e-36
B cells	GNG4	-2.19951604172801	0.04	0.232	1.4363885877312e-40	2.57975390356524e-36
B cells	AXL	-3.34454019445206	0.021	0.201	1.49943804868905e-40	2.69299073544554e-36
B cells	JUN	-2.18413252570998	0.126	0.342	1.54332369792326e-40	2.77180936147017e-36
B cells	LOXL2	-3.22282664933771	0.043	0.231	1.62394189605016e-40	2.91659964530609e-36
B cells	TSPAN13	-1.36220917131356	0.111	0.333	1.69517248072155e-40	3.0445297753759e-36
B cells	ITGA3	-2.76771404772845	0.061	0.259	1.87608325429213e-40	3.36944552470867e-36
B cells	HSPA1A	-2.67521010893728	0.037	0.228	2.11475236877994e-40	3.79809525432877e-36
B cells	HGSNAT	-1.21312445665727	0.057	0.264	2.19240827100775e-40	3.93756525472992e-36
B cells	NCOR2	-0.721715547372253	0.319	0.596	2.23776069140919e-40	4.0190182017709e-36
B cells	FBLN1	-3.0829278598759	0.038	0.225	2.42570046886756e-40	4.35655804208614e-36
B cells	IGFBP3	-3.84714451269441	0.058	0.248	2.46038369910025e-40	4.41884912358405e-36
B cells	BRPF3	-1.07272110032836	0.082	0.303	2.65565132868897e-40	4.76954978632539e-36
B cells	BGN	-3.00228305773287	0.071	0.266	2.7268356013942e-40	4.89739674010398e-36
B cells	ARGLU1	0.81332902231316	0.7	0.646	2.81592909822526e-40	5.05740866041257e-36
B cells	PDLIM5	-2.10116908734679	0.05	0.248	2.82520226010545e-40	5.07406325914939e-36
B cells	ANO8	-1.8647003502184	0.042	0.237	3.80833161784547e-40	6.83976358565047e-36
B cells	NDUFA1	-1.4012176628819	0.063	0.271	4.15627003879894e-40	7.4646609896829e-36
B cells	LUC7L3	0.983228682975424	0.661	0.601	4.28080882339334e-40	7.68833264681444e-36
B cells	IDH1	-1.46230018662717	0.088	0.3	4.30474015971112e-40	7.73131332684116e-36
B cells	PTPN14	-3.24670201351225	0.014	0.19	4.48158869387167e-40	8.04893329419352e-36
B cells	UQCRC1	-0.892370865435567	0.141	0.386	4.61944696446787e-40	8.2965267481843e-36
B cells	PTRH1	-2.3104140274714	0.037	0.226	5.14427357451191e-40	9.2391153398234e-36
B cells	SSH3	-1.8656481437016	0.034	0.226	5.62261391896744e-40	1.00982145984655e-35
B cells	ZBTB25	1.71182732061686	0.43	0.297	6.16473406523043e-40	1.10718623811539e-35
B cells	PHLDB2	-3.3383035899623	0.034	0.217	6.19697143655432e-40	1.11297607000516e-35
B cells	VPS13B	1.00503965906902	0.614	0.517	6.76728978647525e-40	1.21540524565095e-35
B cells	ANKRD50	-2.44894684296618	0.026	0.208	6.94807045604913e-40	1.24787345390642e-35
B cells	FGD4	-1.25811728586224	0.067	0.275	7.22363676195621e-40	1.29736516244734e-35
B cells	DEF6	1.66393764037153	0.366	0.222	7.24539096468226e-40	1.30127221725693e-35
B cells	LRATD2	-1.84455613981432	0.04	0.232	7.62945095184466e-40	1.3702493909513e-35
B cells	HSPG2	-3.95161603585967	0.034	0.216	8.55558142063601e-40	1.53658242314623e-35
B cells	ZNF697	-3.42672155002299	0.021	0.199	8.60203471631575e-40	1.54492543505031e-35
B cells	C12orf57	-0.990121412510187	0.131	0.369	8.83755811448035e-40	1.58722543736067e-35
B cells	SIX4	-3.23518225871857	0.014	0.189	9.10172001294954e-40	1.63466891432574e-35
B cells	TMEM238	-1.81235614075041	0.043	0.237	9.32106115554378e-40	1.67406258353566e-35
B cells	KIT	-3.67464358934402	0.019	0.195	9.40994700267518e-40	1.69002648168046e-35
B cells	COL27A1	-3.26916550617535	0.031	0.212	1.06376893333629e-39	1.91052900427197e-35
B cells	UAP1L1	2.16696606094626	0.248	0.119	1.07982209444333e-39	1.93936048162022e-35
B cells	CCN1	-3.84182735016728	0.022	0.2	1.15422663270719e-39	2.07299103234211e-35
B cells	ADI1	-1.28226097782246	0.072	0.282	1.17732694406091e-39	2.1144791915334e-35
B cells	ACSS3	-2.92451840242355	0.011	0.184	1.32475419512373e-39	2.37925853444221e-35
B cells	PDGFRB	-3.4572923826457	0.044	0.227	1.34572347896825e-39	2.41691936822697e-35
B cells	UCN3	-2.65631320926853	0.036	0.221	1.36592368294883e-39	2.45319893457609e-35
B cells	PAM	-1.40941258746798	0.118	0.337	1.44633145744952e-39	2.59761129757933e-35
B cells	GCNT3	-2.90453209796888	0.033	0.217	1.46505665110288e-39	2.63124174538077e-35
B cells	DAGLA	-4.16252664147612	0.008	0.177	1.51397285178484e-39	2.71909524180557e-35
B cells	RHOBTB2	2.56134035777455	0.152	0.055	1.56766787170282e-39	2.81553149757827e-35
B cells	PTPA	-0.974282187563805	0.125	0.36	1.61155428757948e-39	2.89435150049275e-35
B cells	DNAJB1	-1.49648551254111	0.072	0.281	1.63259491441627e-39	2.93214046629162e-35
B cells	SHC1	-0.902896289532852	0.192	0.447	1.67370688572549e-39	3.00597756676298e-35
B cells	STON2	-2.40010520948179	0.026	0.207	1.70670871844917e-39	3.06524885833472e-35
B cells	KIRREL1	-4.95431237256207	0.01	0.179	1.79584084963503e-39	3.22533016594451e-35
B cells	TMEM219	-0.86708139675492	0.135	0.372	1.88804171578524e-39	3.39092292155029e-35
B cells	HEBP2	-0.917071701159118	0.165	0.411	2.42862239492869e-39	4.36180582129193e-35
B cells	KEAP1	-1.06406000104541	0.075	0.288	2.57266002711034e-39	4.62049740869016e-35
B cells	NDFIP2	-4.55672215680934	0.009	0.177	2.62947823074901e-39	4.72254290242522e-35
B cells	RNF144B	-1.12146118358667	0.073	0.282	2.65584334270298e-39	4.76989464349455e-35
B cells	NME2	-1.01290991613866	0.103	0.326	3.03088407883329e-39	5.44346780558459e-35
B cells	CACNG4	-2.47949478606134	0.022	0.201	3.08196852233797e-39	5.53521546611899e-35
B cells	PPME1	-1.41665874977113	0.059	0.26	3.71583985405314e-39	6.67364837787944e-35
B cells	ARHGEF38	-3.42193697776273	0.013	0.185	3.93396448209549e-39	7.06540020984351e-35
B cells	WASL	-1.36514695510371	0.069	0.277	3.97989379672273e-39	7.14788925891402e-35
B cells	SLC7A5	-1.19776539711047	0.097	0.313	4.08856355339289e-39	7.34306014189363e-35
B cells	TFEB	2.42829106145963	0.19	0.08	4.09428066618786e-39	7.35332807647339e-35
B cells	E2F5	3.03575952305904	0.138	0.048	4.26938474240594e-39	7.66781499736106e-35
B cells	ZC3HAV1	1.37025209890118	0.44	0.305	5.44909387429416e-39	9.78657259823231e-35
B cells	CROT	-2.06843828228522	0.043	0.233	5.64787005564459e-39	1.01435746199377e-34
B cells	TMED10	-1.30615973423431	0.083	0.296	5.80529697996728e-39	1.04263133760212e-34
B cells	SLC39A14	-3.08611319598641	0.055	0.242	6.03898589346287e-39	1.08460186646593e-34
B cells	PTPRN2	-3.297864056853	0.011	0.18	6.0541472513297e-39	1.08732484633881e-34
B cells	MYL6	-0.669067510128384	0.347	0.618	6.24163776168988e-39	1.1209981419995e-34
B cells	AC073111.4	2.41240574841559	0.141	0.049	6.6878218548615e-39	1.20113280513313e-34
B cells	ZCCHC14	-1.91884992095999	0.023	0.202	6.80021416759655e-39	1.22131846450034e-34
B cells	KIF5B	-0.738029672110458	0.207	0.465	6.99205088648448e-39	1.25577233921261e-34
B cells	SRCIN1	-3.60299986198687	0.014	0.186	7.00068554177512e-39	1.25732312330281e-34
B cells	FGL2	1.28758376486508	0.107	0.03	7.17918366994533e-39	1.28938138712218e-34
B cells	HEXD	1.73485067208446	0.34	0.2	7.50314139011485e-39	1.34756419366463e-34
B cells	AGAP2	1.74794573399682	0.136	0.044	7.55547768689565e-39	1.35696379256646e-34
B cells	CPD	-2.78631181873087	0.017	0.189	8.3412563674574e-39	1.49808964359535e-34
B cells	COX7A2L	-0.98350429385785	0.126	0.36	8.39980262673956e-39	1.50860455176243e-34
B cells	SELENOM	-1.57425422483628	0.076	0.279	8.79714127534494e-39	1.57996657305195e-34
B cells	ARFIP2	-1.07884508261403	0.11	0.334	9.31986046413541e-39	1.67384693935872e-34
B cells	ACTN4	-0.915923182113148	0.21	0.461	9.45449795298197e-39	1.69802783235556e-34
B cells	TGFBR3	-2.88303878493119	0.017	0.189	1.06529921497489e-38	1.9132773900949e-34
B cells	EYA2	-2.32885965429405	0.03	0.21	1.06716582301689e-38	1.91662981813833e-34
B cells	BDKRB2	-2.75426815379492	0.024	0.201	1.23299733273527e-38	2.21446320959254e-34
B cells	DAB2	-2.75965031981757	0.029	0.207	1.23977198262984e-38	2.22663048080319e-34
B cells	CLN3	-1.16280547046198	0.1	0.318	1.31855992779203e-38	2.36813363031448e-34
B cells	BTN2A2	2.0088470579869	0.212	0.094	1.42934031887672e-38	2.56709521270259e-34
B cells	TMED9	-1.07475302024296	0.089	0.307	1.49269135580194e-38	2.68087367502029e-34
B cells	CEACAM1	-1.83448044669076	0.05	0.243	1.57483561476247e-38	2.8284047641134e-34
B cells	MAGI3	-3.19329502451759	0.016	0.187	2.05193768175551e-38	3.6852800764329e-34
B cells	STC1	-3.2757494316086	0.093	0.283	2.27001363794926e-38	4.07694449375687e-34
B cells	SMPDL3A	-3.53094180282194	0.019	0.19	2.43257318589155e-38	4.36890144186122e-34
B cells	IL7	3.11059107930132	0.081	0.02	2.44655410906421e-38	4.39401117987932e-34
B cells	LRRC6	-3.61089115989176	0.013	0.181	2.61494650880242e-38	4.69644392980914e-34
B cells	SYT1	3.45663763642786	0.016	0.001	2.74702509546709e-38	4.9336570714589e-34
B cells	IMPDH2	-1.21648783888266	0.075	0.281	3.16074829001581e-38	5.6767039288684e-34
B cells	PRRX1	-3.11822419419306	0.05	0.23	3.29087572614927e-38	5.91041280416409e-34
B cells	RBMS1	-1.59189957980961	0.069	0.27	3.29790609872484e-38	5.92303935330982e-34
B cells	ARL1	-0.964951731435384	0.085	0.298	3.3934201360726e-38	6.09458256438639e-34
B cells	CDC42BPB	-0.927452734989007	0.106	0.329	3.39515977702902e-38	6.09770695954412e-34
B cells	PRKAR1A	-0.762700682898251	0.271	0.537	3.65650282721063e-38	6.56707907767029e-34
B cells	PCDHA12	-3.00719184924071	0.011	0.178	3.8591270519046e-38	6.93099218522067e-34
B cells	SGCB	-1.59136772576715	0.061	0.258	4.1982862917132e-38	7.5401221799169e-34
B cells	PDIA6	-1.07844400303269	0.15	0.386	4.4162775971446e-38	7.93163456447171e-34
B cells	CLIP1	-0.737912570209692	0.199	0.455	4.528286947529e-38	8.13280335776208e-34
B cells	COX4I1	-0.957990069150449	0.103	0.323	4.60555426565272e-38	8.27157546111229e-34
B cells	ZBTB7C	-3.3778697651514	0.014	0.183	5.42077250873839e-38	9.73570742569415e-34
B cells	SLC9A3R2	-2.78350064912027	0.021	0.194	5.9820614377639e-38	1.0743782342224e-33
B cells	SERPING1	-2.21977821018595	0.043	0.228	6.17799464947983e-38	1.10956783904658e-33
B cells	CAMSAP2	-1.74469294522468	0.042	0.229	6.22773187512918e-38	1.1185006447732e-33
B cells	SYCP2	-2.03008152898972	0.052	0.241	6.51794633542507e-38	1.17062316184234e-33
B cells	TSPAN9	-3.14712716046468	0.016	0.184	6.55409840721303e-38	1.17711607393546e-33
B cells	PPDPF	-1.44295856332528	0.072	0.276	7.09568660753149e-38	1.27438531471266e-33
B cells	TMC4	-4.70379969728809	0.007	0.168	7.76130304427754e-38	1.39393002675225e-33
B cells	NR2F1	-3.08916082390181	0.012	0.179	8.144089907934e-38	1.46267854746495e-33
B cells	TMEM273	1.82464490082985	0.113	0.034	9.32247772597537e-38	1.67431699958518e-33
B cells	ARHGEF11	-2.07020061070342	0.016	0.185	9.70167726080558e-38	1.74242123604068e-33
B cells	TAX1BP3	-1.03118047933742	0.092	0.307	9.8428956544545e-38	1.76778405954003e-33
B cells	CYP7B1	-3.26282086957749	0.014	0.181	1.00807428833902e-37	1.81050142185688e-33
B cells	COL1A2	-3.2861972603595	0.076	0.262	1.17975362618962e-37	2.11883751263656e-33
B cells	FERMT2	-2.92452854438895	0.022	0.194	1.28358494571574e-37	2.30531856250547e-33
B cells	REEP3	-1.87025745244068	0.043	0.23	1.35722093648891e-37	2.43756880193408e-33
B cells	AGMAT	3.30024792401042	0.03	0.003	1.42701873314613e-37	2.56292564473045e-33
B cells	ZNF467	-3.14664166771927	0.012	0.178	1.42789155786366e-37	2.56449323792313e-33
B cells	WLS	-3.25830344806605	0.024	0.196	1.52450516035835e-37	2.7380112680036e-33
B cells	HK2	-1.61665911152208	0.107	0.318	1.5600594172195e-37	2.80186671332623e-33
B cells	TRAM1	-0.841830307727041	0.201	0.446	1.56332856225431e-37	2.80773809780874e-33
B cells	OR2L3	4.29670845431975	0.024	0.002	1.61928944240874e-37	2.9082438385661e-33
B cells	GTF2A2	-1.19456602686374	0.071	0.273	1.70890330958688e-37	3.06919034401805e-33
B cells	USP24	1.6493191001696	0.369	0.233	1.76815159974386e-37	3.17560027313998e-33
B cells	SQOR	-1.37214239500268	0.061	0.258	1.77904181155337e-37	3.19515909354986e-33
B cells	VPS37B	-1.05344950857124	0.178	0.41	1.93410934432696e-37	3.47366038241122e-33
B cells	KIAA1549	-3.17844214174654	0.01	0.174	2.01935849359927e-37	3.62676785450429e-33
B cells	TMEM14C	-1.36257169151495	0.06	0.257	2.3851153058997e-37	4.28366708939587e-33
B cells	CDC34	-1.12281464540571	0.081	0.289	2.41478083525142e-37	4.33694638011154e-33
B cells	WIPI1	-1.97878362556056	0.04	0.222	3.02169220363314e-37	5.42695919772511e-33
B cells	EHD2	-3.42434260796813	0.019	0.185	3.03569556963305e-37	5.45210924306096e-33
B cells	MAL2	-2.59026774657712	0.029	0.204	3.09180221204342e-37	5.55287677282998e-33
B cells	SLC18B1	2.34849950757126	0.109	0.033	3.44611829856385e-37	6.18922846422067e-33
B cells	TIMP1	-2.66376327290548	0.125	0.324	3.45627733853145e-37	6.20747410000248e-33
B cells	SPECC1	-2.39621907420075	0.02	0.19	3.52684757303866e-37	6.33421824117743e-33
B cells	ITGAX	0.392252670315125	0.155	0.054	3.62067991040903e-37	6.50274111909462e-33
B cells	MYADM	-1.77913642662544	0.067	0.259	4.45470072147161e-37	8.00064249576301e-33
B cells	SNX27	-1.01843280211516	0.145	0.372	4.63016695900851e-37	8.31577985837928e-33
B cells	SERF2	-1.18234893678897	0.107	0.321	4.89732252455737e-37	8.79559125410504e-33
B cells	WFS1	-2.37199872572234	0.03	0.205	4.98721070878769e-37	8.95703043298268e-33
B cells	PEMT	-1.67264550967136	0.029	0.207	5.1975336033273e-37	9.33477035157584e-33
B cells	TMED2	-1.31251666675108	0.057	0.25	5.49776632696289e-37	9.87398832322536e-33
B cells	KLRG2	-3.53763230131698	0.013	0.177	5.54552013216053e-37	9.95975415736031e-33
B cells	FZD6	-3.11693365449593	0.021	0.189	5.59884655800553e-37	1.00555284181779e-32
B cells	IGFLR1	2.00833285371822	0.188	0.078	5.61105531183248e-37	1.00774553400511e-32
B cells	RASSF3	1.88930846236743	0.196	0.083	5.95682998529685e-37	1.06984666535932e-32
B cells	ATP8B1	-2.63459582794881	0.021	0.19	6.34801924967145e-37	1.14010425724099e-32
B cells	COMT	-1.36597384314981	0.066	0.264	6.34917149424844e-37	1.14031120036702e-32
B cells	SLC44A1	-0.956627066900135	0.098	0.31	7.36882838210457e-37	1.32344157742598e-32
B cells	PDK4	-2.67526289176718	0.018	0.184	7.94318271025541e-37	1.42659561476187e-32
B cells	PHF20L1	-0.739421933919817	0.18	0.427	7.98696629654948e-37	1.43445914686029e-32
B cells	PTGS2	-4.04939674019571	0.089	0.279	8.10426612624637e-37	1.45552619627385e-32
B cells	ATN1	-0.851989214619575	0.264	0.52	8.80930020480769e-37	1.58215031678346e-32
B cells	SPACA6	-3.40856845307418	0.021	0.188	9.0501254207105e-37	1.62540252555961e-32
B cells	EI24	-1.08714798195899	0.088	0.297	9.0880979868012e-37	1.6322223984295e-32
B cells	PTPRM	-3.47559199492856	0.018	0.182	1.00544781485964e-36	1.80578427548792e-32
B cells	BASP1	1.8381883184791	0.222	0.103	1.0181826408337e-36	1.82865602293733e-32
B cells	MS4A7	0.527202497102341	0.125	0.039	1.07260016427423e-36	1.92638989503652e-32
B cells	EEF2	-0.898543822725379	0.493	0.694	1.08737587533367e-36	1.95292707209927e-32
B cells	C4orf3	-0.809108358038769	0.26	0.507	1.13412671596191e-36	2.03689158186759e-32
B cells	ADGRV1	-3.34623698831235	0.012	0.174	1.14517392126588e-36	2.05673236259352e-32
B cells	SMARCA4	-0.632310280014855	0.224	0.482	1.16033336895003e-36	2.08395873063425e-32
B cells	ATP5F1A	-0.950252504792985	0.09	0.299	1.17252593157937e-36	2.10585657311656e-32
B cells	TCF7L2	-3.17819451521493	0.014	0.178	1.19744800576262e-36	2.15061661834966e-32
B cells	SHTN1	-2.30676759409948	0.022	0.191	1.204047082571e-36	2.16246856029752e-32
B cells	BAHD1	-1.10396360848101	0.075	0.276	1.22735562956993e-36	2.2043307107076e-32
B cells	ACTG1	-0.987687923941278	0.261	0.505	1.24973808661049e-36	2.24452960355244e-32
B cells	CFAP69	-2.87352801423124	0.018	0.183	1.32295669019739e-36	2.37603021559451e-32
B cells	VAMP8	-1.26233730310622	0.165	0.381	1.32558095705969e-36	2.38074339887921e-32
B cells	ERRFI1	-3.38980155426848	0.04	0.213	1.45194914153254e-36	2.60770065819244e-32
B cells	CAB39L	-2.19998628459611	0.026	0.197	1.49808626587231e-36	2.69056293350668e-32
B cells	MPZL1	-1.51631962474243	0.069	0.264	1.59925853095332e-36	2.87226832159217e-32
B cells	MARCH5	-0.925880193371959	0.106	0.321	1.61239787038509e-36	2.89586657521162e-32
B cells	UPP1	-2.56303933837708	0.043	0.221	1.71540716194066e-36	3.08087126284543e-32
B cells	STAC2	-2.78389802804497	0.029	0.199	1.78504792493044e-36	3.20594607317507e-32
B cells	TNC	-3.37843183679879	0.053	0.228	1.80504866063682e-36	3.24186739450374e-32
B cells	PKD2	-2.17954751422528	0.048	0.229	1.81075978994339e-36	3.25212458273833e-32
B cells	SELENON	-1.38870904350072	0.066	0.259	1.83496032239709e-36	3.29558873902518e-32
B cells	MAGED2	-0.714025480556657	0.246	0.502	1.85586666620183e-36	3.3331365324985e-32
B cells	JAG1	-3.69231150634426	0.031	0.199	2.03944479419807e-36	3.66284285037973e-32
B cells	GRK6	2.30040699090678	0.168	0.067	2.54941698660168e-36	4.57875290793662e-32
B cells	NET1	-1.88747677744676	0.028	0.2	2.58361433981442e-36	4.6401713543067e-32
B cells	CHMP7	2.04830017014625	0.355	0.231	2.65809150354041e-36	4.77393234035858e-32
B cells	TTC28	-3.98874043158652	0.014	0.175	2.79328430092567e-36	5.0167386044625e-32
B cells	TCF7	1.70542432736307	0.206	0.09	2.94378829083279e-36	5.28704377033569e-32
B cells	TMEM173	-3.2592022803799	0.024	0.19	3.12950086017831e-36	5.62058354488024e-32
B cells	SLC9A1	-1.30372516130994	0.078	0.276	3.22567958924621e-36	5.79332054228619e-32
B cells	MBD4	1.98357145778271	0.294	0.166	3.34106279935146e-36	6.00054878763522e-32
B cells	PPFIBP2	2.24153496373891	0.195	0.085	3.37252008967528e-36	6.0570460810568e-32
B cells	PROSER2	-3.24538440555914	0.011	0.17	3.47162357654377e-36	6.2350359434726e-32
B cells	RTTN	-1.85136572605549	0.058	0.244	3.77378779118218e-36	6.7777228729632e-32
B cells	MT1X	-3.39872001953734	0.038	0.21	3.93569765797545e-36	7.06851299372392e-32
B cells	RXRA	-1.794220184356	0.048	0.23	3.96875430892511e-36	7.12788273882951e-32
B cells	NUCKS1	-0.845021111608104	0.139	0.366	4.04620225536374e-36	7.26697925063328e-32
B cells	CHIT1	3.51567410634065	0.023	0.002	4.14026434055336e-36	7.43591475563383e-32
B cells	DAB2IP	-3.84615349983773	0.012	0.171	4.5213050916931e-36	8.12026394468082e-32
B cells	SERPINB6	-0.72292564572173	0.196	0.437	4.60210291190184e-36	8.26537682977571e-32
B cells	SESN1	-1.42234941179162	0.06	0.25	4.70105603964883e-36	8.4430966472093e-32
B cells	TEP1	1.83069040964149	0.316	0.184	4.70655993077354e-36	8.45298163566928e-32
B cells	MMUT	-1.30820650434169	0.056	0.244	5.1425065659217e-36	9.23594179239537e-32
B cells	CD1D	2.51276130185661	0.065	0.014	5.52701762866458e-36	9.92652366108158e-32
B cells	KIAA0930	-1.09917648189501	0.119	0.334	5.79202161961911e-36	1.04024708288359e-31
B cells	ADAM10	-0.934701091677515	0.293	0.531	6.34179092087267e-36	1.13898564938873e-31
B cells	MAP7	-2.86153033733019	0.018	0.182	6.38534595599707e-36	1.14680813369707e-31
B cells	CSNK1A1	-0.910150952620528	0.121	0.344	6.5468846883036e-36	1.17582049001933e-31
B cells	LRCH4	1.11775767168733	0.517	0.399	6.55758353584217e-36	1.17774200303725e-31
B cells	TNFRSF21	-3.44017671086267	0.031	0.198	6.78750474681621e-36	1.21903585252819e-31
B cells	RAB18	-1.03313429111348	0.115	0.332	6.83927113752937e-36	1.22833309630028e-31
B cells	RPN2	-1.56424804930927	0.058	0.244	6.8674646317693e-36	1.23339664786577e-31
B cells	GRB7	-3.0409918409566	0.017	0.178	6.97666511405514e-36	1.2530090544843e-31
B cells	YWHAE	-0.73206988210037	0.1	0.312	7.10942665586133e-36	1.27685302739269e-31
B cells	GPNMB	-4.04699590971578	0.023	0.186	7.32101112701873e-36	1.31485359841256e-31
B cells	NDUFB7	-1.07830072903495	0.081	0.284	7.33710410404215e-36	1.31774389708597e-31
B cells	P2RX1	1.89127005705819	0.071	0.016	7.48353587866115e-36	1.34404304380754e-31
B cells	WEE1	-1.41399780660278	0.1	0.302	7.9601120133219e-36	1.42963611759261e-31
B cells	AP2A2	-0.941857998895121	0.122	0.343	8.62981832971644e-36	1.54991537201707e-31
B cells	GRTP1	-2.91614648635704	0.014	0.174	9.55189789058298e-36	1.7155208611487e-31
B cells	NTN4	-3.14446730392146	0.023	0.187	9.69726609934873e-36	1.74162899144303e-31
B cells	P4HA2	-2.76036514916815	0.029	0.197	1.11038009221171e-35	1.99424264561224e-31
B cells	PPP1R37	-1.27776382160774	0.079	0.276	1.19663562137545e-35	2.14915757599032e-31
B cells	RAB1A	-0.908101358219012	0.136	0.361	1.2063629083268e-35	2.16662778335494e-31
B cells	PDIA3	-0.806752031968853	0.186	0.429	1.23014367753993e-35	2.20933804486172e-31
B cells	SEM1	-0.819308388352557	0.107	0.324	1.25021451137171e-35	2.2453852624236e-31
B cells	FN1	-3.54366317371348	0.058	0.233	1.27444658124293e-35	2.28890605991231e-31
B cells	CGNL1	-2.96218153095325	0.01	0.167	1.43405749955258e-35	2.57556726919643e-31
B cells	CHP1	-1.51671566215329	0.048	0.229	1.56205839162801e-35	2.8054568713639e-31
B cells	WSB1	-0.983717476972236	0.437	0.67	1.61191836349284e-35	2.89500538083315e-31
B cells	CDK2AP1	-1.5881133547648	0.052	0.235	1.8474037617098e-35	3.3179371560308e-31
B cells	FAP	-3.87417083756708	0.021	0.181	1.91383813526364e-35	3.4372532909335e-31
B cells	EAF2	2.17796488125086	0.205	0.093	1.91468697888359e-35	3.43877781407493e-31
B cells	CNN3	-2.11780838269277	0.057	0.236	1.99863168334121e-35	3.58954250328082e-31
B cells	SELENOW	-0.882222751256982	0.079	0.278	2.13382289783433e-35	3.83234592451046e-31
B cells	DCAF12	-2.34792875934989	0.023	0.188	2.47478375686627e-35	4.44471162733183e-31
B cells	RAB11FIP4	2.35473709493306	0.158	0.062	2.56477898599705e-35	4.6063430588507e-31
B cells	SEC11A	-0.760089917556046	0.179	0.415	2.63293077988128e-35	4.72874368066679e-31
B cells	NCDN	-1.32040924865487	0.08	0.276	2.71477832904641e-35	4.87574187896736e-31
B cells	ADGRL2	-3.94247315550112	0.011	0.166	2.77184706787466e-35	4.9782373339029e-31
B cells	RAB32	-3.25445157329051	0.011	0.167	2.77690539964855e-35	4.98732209776879e-31
B cells	ERLEC1	-0.726213204076206	0.135	0.361	2.79788255535849e-35	5.02499706942384e-31
B cells	IFI16	1.09719530766788	0.449	0.296	3.13270476537643e-35	5.62633775861606e-31
B cells	CDC42SE2	1.58839366255053	0.331	0.199	3.27774707100406e-35	5.88683373952329e-31
B cells	ENG	-2.67106854087776	0.071	0.248	3.47156303331291e-35	6.23492720782999e-31
B cells	PER2	-1.23305126177133	0.068	0.258	3.66509276502663e-35	6.58250660598782e-31
B cells	KDELR1	-1.33755555753739	0.067	0.258	3.94503670208632e-35	7.08528591694703e-31
B cells	PLIN3	-1.047930849289	0.071	0.265	4.12600775215027e-35	7.41030992286188e-31
B cells	PHLDA1	-3.16018744655988	0.032	0.197	4.21769427200033e-35	7.57497891251259e-31
B cells	RERG	-2.26877764242183	0.023	0.187	4.66883427119886e-35	8.38522635107316e-31
B cells	POLDIP2	-1.22989205391689	0.065	0.255	4.83784446362069e-35	8.68876865666277e-31
B cells	SRGAP1	-4.26052190458851	0.009	0.161	5.00559306830246e-35	8.99004515067121e-31
B cells	CMTM4	-2.34658550771508	0.012	0.168	5.45339662644889e-35	9.79430034110221e-31
B cells	TRAF3IP1	-2.04429799722023	0.027	0.193	5.52794595858511e-35	9.92819094161885e-31
B cells	GNB2	-0.700533905491111	0.19	0.429	5.53852430275228e-35	9.9471896477431e-31
B cells	BCL7C	-1.22925078207829	0.059	0.245	5.76028590575318e-35	1.03454734867327e-30
B cells	MDM2	-0.90752098549873	0.224	0.466	5.82515306697543e-35	1.04619749082879e-30
B cells	BMP2K	1.52282531594218	0.293	0.16	6.09447933526028e-35	1.09456848861275e-30
B cells	MFAP3L	-3.00484063507367	0.017	0.176	6.47770583871663e-35	1.16339596863351e-30
B cells	ZNF385A	-1.95609142803744	0.034	0.203	6.52642306094975e-35	1.17214558174658e-30
B cells	EBF1	1.76877097156597	0.159	0.061	6.74973797003203e-35	1.21225293941775e-30
B cells	TXNDC17	-0.906622083940602	0.095	0.298	7.1093900394743e-35	1.27684645108959e-30
B cells	TNNI2	-3.08230233599969	0.027	0.19	7.13512429990035e-35	1.2814683242621e-30
B cells	SHC2	-4.31779838763138	0.013	0.168	7.21117259534998e-35	1.29512659812486e-30
B cells	ITPR2	1.27707628789676	0.494	0.375	7.386004277111e-35	1.32652636816914e-30
B cells	NFKBIA	-1.69500663196803	0.177	0.391	8.0287765713255e-35	1.44196827221006e-30
B cells	TBC1D2	-2.25877676054828	0.027	0.192	8.31518219013269e-35	1.49340672134783e-30
B cells	CAPG	1.55396345304331	0.22	0.101	8.44643581696109e-35	1.51697987272621e-30
B cells	KLHL34	4.62266527186877	0.012	0.001	8.53765568093405e-35	1.53336296029575e-30
B cells	RAB10	-0.716585298132342	0.217	0.449	8.71197324303259e-35	1.56467039444865e-30
B cells	CDC42BPA	-3.28872132523821	0.016	0.171	8.82549785457862e-35	1.58505941468232e-30
B cells	TMEM54	-2.60647887276267	0.013	0.169	8.8743854175958e-35	1.59383962100021e-30
B cells	LEPROT	-1.13765858854182	0.062	0.252	9.03419326734051e-35	1.62254111081436e-30
B cells	NF1	-0.763052635339952	0.132	0.356	9.50477206811784e-35	1.70705706343396e-30
B cells	C11orf21	2.4875095679064	0.052	0.01	1.01124649405446e-34	1.81619870332181e-30
B cells	PNISR	0.962725870979975	0.636	0.579	1.0121634123923e-34	1.81784548865656e-30
B cells	TXNL1	-0.661996896491449	0.125	0.345	1.01612535536976e-34	1.82496113824408e-30
B cells	TPD52L2	-0.826099172976531	0.102	0.311	1.07570193316056e-34	1.93196067195636e-30
B cells	CYB5R3	-0.633707153139745	0.185	0.424	1.08321137812819e-34	1.94544763511822e-30
B cells	MTSS2	-2.84641118780328	0.026	0.188	1.08805766563401e-34	1.95415156747867e-30
B cells	SCARA5	-2.33103402224234	0.021	0.182	1.10354613195151e-34	1.9819688529849e-30
B cells	COX6A1	-0.879043929950122	0.136	0.35	1.10606804730724e-34	1.9864982129638e-30
B cells	IGFBP5	-2.45673428745212	0.1	0.285	1.154602018278e-34	2.07366522482729e-30
B cells	PAFAH1B3	-1.58839451002189	0.055	0.235	1.36366315519278e-34	2.44913902672624e-30
B cells	POGLUT3	-3.10351385855423	0.017	0.174	1.38230252698889e-34	2.48261533847205e-30
B cells	ENO1	-1.05734293415626	0.204	0.429	1.47110090390487e-34	2.64209722341315e-30
B cells	HIST1H1C	-0.671588894488247	0.179	0.414	1.53386102478906e-34	2.75481440052116e-30
B cells	CALM1	-1.56353442151215	0.06	0.243	1.53445347428852e-34	2.75587843982219e-30
B cells	PGAP2	-1.37612105423565	0.092	0.286	1.69500737982627e-34	3.04423325416798e-30
B cells	TMED7	-0.71028219389931	0.202	0.44	1.7053277150388e-34	3.06276857620969e-30
B cells	OTUD7B	-2.35652815679579	0.032	0.199	1.85448974490462e-34	3.33066358184869e-30
B cells	ATP5PD	-0.95569595136458	0.099	0.303	1.87856539503087e-34	3.37390344947544e-30
B cells	SELENOS	-1.29338876026374	0.102	0.305	1.97630926723986e-34	3.54945144396278e-30
B cells	PGGHG	1.51605115156759	0.313	0.178	2.08857054040908e-34	3.75107269057471e-30
B cells	TMEM30A	-1.04404981409571	0.073	0.266	2.25595388306021e-34	4.05169317397614e-30
B cells	ACOT9	-0.928400616484046	0.15	0.372	2.25983958558231e-34	4.05867189570584e-30
B cells	DAP	-0.728374938038438	0.1	0.305	2.42403389496247e-34	4.35356487535259e-30
B cells	RAB2A	-0.75004336805592	0.182	0.42	2.43480914775393e-34	4.37291722936606e-30
B cells	ADRB1	-5.12944579999794	0.003	0.15	2.58301429952264e-34	4.63909368194267e-30
B cells	PGM2L1	-2.32680457755199	0.037	0.204	2.81808887569199e-34	5.06128762074281e-30
B cells	TSC22D3	1.60090899661029	0.222	0.103	2.96472169842294e-34	5.32464017036761e-30
B cells	VPS26B	-1.19161988405672	0.06	0.246	2.97008865188419e-34	5.33427921878401e-30
B cells	LRRC26	-3.30101722770471	0.013	0.166	3.2589084141809e-34	5.8529995118689e-30
B cells	SAP18	-0.741119048190519	0.188	0.423	3.53388871931822e-34	6.34686413989552e-30
B cells	CANX	-0.818851171971405	0.128	0.347	3.54559007585169e-34	6.36787977622964e-30
B cells	NEFM	-2.50904587721621	0.053	0.225	3.89845346907196e-34	7.00162243045324e-30
B cells	ZNF358	-1.36032747908642	0.047	0.223	4.11345386737656e-34	7.38776314580831e-30
B cells	SPRY4	-3.59200215193626	0.017	0.171	4.16809496542251e-34	7.48589855789882e-30
B cells	SH2D3C	1.70755557343453	0.143	0.052	4.27875191780363e-34	7.68463844437532e-30
B cells	VAT1	-1.22271430629047	0.111	0.316	4.52719762003441e-34	8.1308469255818e-30
B cells	ATP2A2	-0.93511420827315	0.135	0.35	4.52824205913887e-34	8.13272273821342e-30
B cells	PRR15L	-3.42582369499643	0.011	0.162	4.54195155286266e-34	8.15734498894135e-30
B cells	COX16	-0.965213207581965	0.093	0.295	4.59610821069951e-34	8.25461034641633e-30
B cells	SLC12A7	-2.38209970633883	0.03	0.194	4.60334763068716e-34	8.26761234471413e-30
B cells	ATP9A	-3.69716932350955	0.011	0.162	4.82599253320857e-34	8.66748258964259e-30
B cells	FGF2	-3.28605846920177	0.023	0.181	4.85686537665616e-34	8.72293021647446e-30
B cells	MAP3K6	-2.50953721004554	0.027	0.189	4.93619127156888e-34	8.86539952373771e-30
B cells	CLSTN1	-0.746664789654822	0.244	0.492	5.16282531676773e-34	9.27243426891485e-30
B cells	MRNIP	1.77740687006653	0.313	0.184	5.23122974663152e-34	9.39528862495021e-30
B cells	NECAB3	-1.63868767476656	0.065	0.247	5.28415267226477e-34	9.49033819938753e-30
B cells	MYO7B	4.78033809421249	0.019	0.002	5.3518530602792e-34	9.61192809626144e-30
B cells	ATP5MG	-1.23007072423279	0.076	0.267	5.53219052261248e-34	9.93581417861202e-30
B cells	NAMPT	-2.20287523392638	0.053	0.228	5.57257287505851e-34	1.00083408836051e-29
B cells	PTPRG	-2.14070478188127	0.024	0.185	5.71396356688358e-34	1.02622785661229e-29
B cells	MGST2	-1.99788502487316	0.02	0.178	5.9034678796275e-34	1.0602628311811e-29
B cells	PINK1	-1.65586497453123	0.057	0.235	6.55368361362456e-34	1.17704157700697e-29
B cells	ATP6V0A4	-3.00979517887793	0.009	0.158	6.6545966130586e-34	1.19516555170532e-29
B cells	HS6ST1	-1.50020043360468	0.069	0.253	6.98466707257475e-34	1.25444620623443e-29
B cells	NID1	-2.42992121530724	0.032	0.194	7.08083280626183e-34	1.27171757200462e-29
B cells	YIF1A	-1.31465229130569	0.06	0.243	7.36158187738733e-34	1.32214010517877e-29
B cells	CELSR2	-2.85104175255599	0.019	0.174	7.94358439968924e-34	1.42666775818419e-29
B cells	AKAP12	-2.63146757583521	0.053	0.222	8.31167294004264e-34	1.49277646003166e-29
B cells	IRF3	1.53216421425603	0.443	0.329	9.0893167245971e-34	1.63244128373764e-29
B cells	APOL3	1.48153858035324	0.158	0.061	1.05945289389614e-33	1.90277739743747e-29
B cells	ZNF677	-1.27737996185505	0.048	0.224	1.12074145845807e-33	2.0128516593907e-29
B cells	ALOX15B	-3.70059861320009	0.014	0.165	1.20603129208057e-33	2.16603220057671e-29
B cells	TSPAN14	-0.957108998767318	0.115	0.324	1.26892383964768e-33	2.27898721600724e-29
B cells	F2R	-2.5522930257804	0.022	0.179	1.30689150505322e-33	2.34717714307558e-29
B cells	NECTIN1	-2.78708373375889	0.026	0.184	1.35443134219851e-33	2.43255869058852e-29
B cells	ZDHHC23	2.91440805954729	0.089	0.025	1.38894184846966e-33	2.49453955985151e-29
B cells	EPN2	-1.59815434738897	0.055	0.23	1.39347538950642e-33	2.50268179955353e-29
B cells	NPTN	-0.697519455364387	0.187	0.424	1.41521970596959e-33	2.54173459192138e-29
B cells	AP3S2	-0.948929946219723	0.108	0.315	1.54815483714299e-33	2.7804860875088e-29
B cells	TAGLN2	-1.17202241565019	0.07	0.256	1.59507540357321e-33	2.86475542481748e-29
B cells	IL32	-3.33271674725558	0.032	0.191	1.61716270055096e-33	2.90442421018952e-29
B cells	ARHGAP1	-0.799927854436706	0.126	0.339	1.70886754532962e-33	3.069126111412e-29
B cells	DNAJC3	-1.15010316964548	0.098	0.295	1.809865843374e-33	3.2505190546997e-29
B cells	HSF4	-1.98165536584909	0.042	0.21	2.35748318436562e-33	4.23403979912066e-29
B cells	MAPK13	-1.26232438315157	0.08	0.27	2.40438561911509e-33	4.31827657193069e-29
B cells	MYO1E	-1.40350563299698	0.066	0.247	2.72692704941386e-33	4.8975609807473e-29
B cells	SMIM15	-0.787523381462002	0.091	0.289	2.93663752509342e-33	5.27420099506779e-29
B cells	THBS2	-4.38976831974504	0.022	0.174	3.08283652674003e-33	5.5367744020251e-29
B cells	NCK2	-1.30922775702166	0.08	0.269	3.21130209729976e-33	5.76749856675036e-29
B cells	ANKRD12	1.39093895613737	0.432	0.314	3.25784024006225e-33	5.8510810711518e-29
B cells	PLEKHG5	-3.11276136598494	0.019	0.172	3.34345057149589e-33	6.00483722640663e-29
B cells	RASGEF1B	2.11415441316709	0.175	0.075	3.48174133152713e-33	6.25320743142273e-29
B cells	SLC22A23	-3.27680563491002	0.016	0.165	3.97854087103423e-33	7.14545940437748e-29
B cells	IRF6	-3.8256808292624	0.017	0.167	4.08444599778904e-33	7.33566501202911e-29
B cells	ME1	-2.9242238664178	0.017	0.168	4.13868020580583e-33	7.43306964962726e-29
B cells	PRKX	1.80708305852212	0.145	0.055	4.25398122538006e-33	7.64015028078258e-29
B cells	SH3RF1	-1.33073534785417	0.057	0.236	4.26697143920397e-33	7.66348070481034e-29
B cells	IVNS1ABP	-1.21999881322459	0.437	0.624	4.37948824720546e-33	7.86556089198101e-29
B cells	MXRA8	-3.53926227580029	0.022	0.175	4.43629530072692e-33	7.96758636010555e-29
B cells	RELL1	-2.63979880428668	0.022	0.177	4.73075004036062e-33	8.49642707248767e-29
B cells	C2CD4A	-2.44245218262192	0.018	0.171	4.74241681253745e-33	8.51738059531726e-29
B cells	ATP6AP1	-0.776039765840914	0.147	0.37	4.78227688609047e-33	8.58896928741849e-29
B cells	SGMS2	-2.84908461394125	0.012	0.161	4.88482677889332e-33	8.77314889489241e-29
B cells	TSPAN15	-2.92160556821995	0.02	0.173	4.96814354771962e-33	8.92278581170444e-29
B cells	DLG4	-2.59310096839268	0.031	0.19	5.33001617259171e-33	9.57270904597471e-29
B cells	DEPTOR	-2.22681476233017	0.02	0.174	5.35536406796687e-33	9.61823386606849e-29
B cells	GLS	1.35654856088588	0.315	0.179	5.40785978369531e-33	9.71251617151678e-29
B cells	GLTP	-1.90759652601887	0.031	0.194	5.89530423031059e-33	1.05879663976378e-28
B cells	CERS6	-1.85262550614705	0.036	0.2	5.90865123311207e-33	1.06119376146693e-28
B cells	VEZF1	-0.492628075376191	0.185	0.422	5.91286481446805e-33	1.06195052067846e-28
B cells	DGKH	-2.94484702392375	0.02	0.173	6.02097489597929e-33	1.08136709131788e-28
B cells	ADIPOR1	-0.741434304192348	0.131	0.346	6.05790659547838e-33	1.08800002454792e-28
B cells	STX3	-1.74180453480401	0.058	0.234	6.90642292648343e-33	1.24039355759642e-28
B cells	MICU1	-0.780965237866024	0.106	0.308	7.16759452157161e-33	1.28729997607426e-28
B cells	SMTN	-2.96915679384092	0.044	0.205	7.39854599179469e-33	1.32877886012633e-28
B cells	SMAGP	-1.77805281150334	0.043	0.21	7.53653767915075e-33	1.35356216717548e-28
B cells	ALDH9A1	-1.44945561898549	0.13	0.323	7.80739984827034e-33	1.40220901274935e-28
B cells	TM9SF2	-0.752205050354678	0.313	0.543	8.00591999575509e-33	1.43786323123761e-28
B cells	SCN3A	3.91684552678447	0.013	0.001	9.2386464378595e-33	1.65926090023957e-28
B cells	MLEC	-0.78119481106505	0.128	0.338	9.32774620410609e-33	1.67526321825745e-28
B cells	FAM216A	2.36115697912267	0.105	0.033	9.90498993528102e-33	1.77893619237647e-28
B cells	PPP5C	-2.0424584957959	0.081	0.26	9.98191040890487e-33	1.79275110943932e-28
B cells	PRDX2	-0.889687983030898	0.119	0.322	1.00681772881933e-32	1.80824464095952e-28
B cells	PSENEN	-1.02733006236982	0.072	0.258	1.07102206411533e-32	1.92355562715113e-28
B cells	IRF2BPL	-1.07627754396146	0.071	0.254	1.09444230921377e-32	1.96561838734793e-28
B cells	TMEM59	-0.946078021464049	0.096	0.293	1.10683447587532e-32	1.98787471867208e-28
B cells	TTC39C	1.3658971189345	0.274	0.144	1.14110066315974e-32	2.04941679103489e-28
B cells	FMNL2	-2.22058679745205	0.057	0.224	1.15142882842316e-32	2.067966175848e-28
B cells	ECE1	-1.072798256268	0.221	0.433	1.16336071194864e-32	2.08939583865976e-28
B cells	ABHD11	-1.38151699138613	0.055	0.23	1.22259268628246e-32	2.19577646456329e-28
B cells	SRSF9	-0.796057782382907	0.177	0.397	1.34332106565075e-32	2.41260463390874e-28
B cells	CNNM4	-1.15921031762936	0.148	0.352	1.45953543996402e-32	2.62132565017538e-28
B cells	ANO6	-1.49475022993884	0.075	0.256	1.47168118460493e-32	2.64313940755045e-28
B cells	TRIP6	-1.72165879451411	0.048	0.217	1.48695634093163e-32	2.6705735883132e-28
B cells	TMEM127	-0.719027804885333	0.172	0.395	1.50249210893296e-32	2.69847582764359e-28
B cells	PPIC	-2.93620384643084	0.013	0.161	1.53450334245816e-32	2.75596800305485e-28
B cells	GNL3	-0.624887978869005	0.222	0.459	1.54411062007227e-32	2.77322267364979e-28
B cells	CFDP1	-1.18976964071758	0.071	0.255	1.54524732276945e-32	2.77526419169394e-28
B cells	CASP7	-1.05716025543638	0.113	0.313	1.67039511477208e-32	3.00002962613065e-28
B cells	SMC6	2.12225218424978	0.271	0.154	1.67133717611506e-32	3.00172156830264e-28
B cells	DCK	2.08698553701511	0.246	0.13	1.77758412282049e-32	3.19254108458559e-28
B cells	PPP1R3E	2.6540651019629	0.097	0.03	1.80509908509656e-32	3.24195795683343e-28
B cells	TMEM131L	1.38860946283546	0.416	0.29	1.80832434269237e-32	3.24775051947549e-28
B cells	FBL	-0.969417443370517	0.113	0.312	1.82320085477147e-32	3.27446873516956e-28
B cells	MBOAT7	-0.723346932297529	0.085	0.279	2.19898013239179e-32	3.94936831777566e-28
B cells	FRMD4B	-3.10570897303046	0.017	0.165	2.41110837371724e-32	4.33035063919617e-28
B cells	DRAM1	-1.26551632078017	0.08	0.264	2.6597573464882e-32	4.77692419429281e-28
B cells	PDZD2	-3.06213404017334	0.01	0.154	2.69980948886375e-32	4.84885784199929e-28
B cells	GORASP2	-0.817274065308097	0.12	0.328	2.73142007441057e-32	4.90563045364138e-28
B cells	HSP90AA1	-0.748585033329821	0.206	0.44	2.7698525445172e-32	4.97465516995289e-28
B cells	SLC35B1	-0.750287190606543	0.061	0.242	2.79383190676033e-32	5.01772210454155e-28
B cells	BAHCC1	-3.25797533531637	0.01	0.154	2.84761016383858e-32	5.11430785425409e-28
B cells	GOLPH3L	-1.35045907562117	0.061	0.239	2.92055763514089e-32	5.24532151271304e-28
B cells	ARHGEF18	2.19893563832244	0.298	0.182	2.94056781001021e-32	5.28125978677833e-28
B cells	RAB7A	-0.772725793759731	0.131	0.341	3.1862370743414e-32	5.72248178551716e-28
B cells	DAPK3	-1.30696786109203	0.076	0.259	3.19517457333707e-32	5.73853353371338e-28
B cells	RABAC1	-0.716824809245767	0.145	0.362	3.39311340645569e-32	6.09403167799441e-28
B cells	CRLF3	2.06150168606308	0.205	0.097	3.55786497867322e-32	6.38992550169711e-28
B cells	COPE	-0.751094437377681	0.1	0.297	3.57143031148993e-32	6.41428883943592e-28
B cells	H2AFJ	-1.19212247882586	0.05	0.222	3.60318664662368e-32	6.47132321733614e-28
B cells	BARX2	-3.07182644052037	0.008	0.15	3.76235570629951e-32	6.75719084851391e-28
B cells	CALR	-1.21775672640828	0.1	0.292	3.79961523554393e-32	6.8241089630369e-28
B cells	SLITRK1	-3.13387603051064	0.014	0.161	3.85607987511322e-32	6.92551945570334e-28
B cells	VDAC1	-0.987358329752978	0.089	0.281	4.01586730159452e-32	7.21249767366377e-28
B cells	ANPEP	-3.87410123769031	0.016	0.16	4.52030041002782e-32	8.11845953640996e-28
B cells	ATP13A3	-1.15506249110745	0.12	0.32	4.61466710518512e-32	8.28794212091247e-28
B cells	CLTB	-1.3140717796115	0.055	0.227	4.6952670815884e-32	8.43269967853277e-28
B cells	DCTN2	-0.747924428089751	0.125	0.336	4.73166206080726e-32	8.49806506120984e-28
B cells	EGFL8	-2.61229539660086	0.021	0.172	4.74601463520067e-32	8.52384228482041e-28
B cells	C3orf14	-2.21343510982246	0.024	0.178	4.92396593257166e-32	8.84344281489871e-28
B cells	DMXL1	1.76042138338464	0.325	0.204	5.74322103509318e-32	1.03148249790273e-27
B cells	WWC2	-3.81231098445238	0.017	0.162	5.94959878080785e-32	1.06854794103309e-27
B cells	TTC14	1.16505660678088	0.499	0.391	6.2382924377361e-32	1.1203973218174e-27
B cells	INHBA	-3.46731011290441	0.04	0.195	6.39465814221043e-32	1.14848060234099e-27
B cells	SLC39A13	-1.37107965882918	0.067	0.244	6.45516781139511e-32	1.15934813892656e-27
B cells	CACNB3	-2.93690160372638	0.024	0.176	6.71490232220185e-32	1.20599645706745e-27
B cells	GDF7	2.84245829350666	0.048	0.009	7.26257428437144e-32	1.30435834147311e-27
B cells	GHITM	-0.723095117109794	0.115	0.319	7.44359930016579e-32	1.33687043430978e-27
B cells	VPS54	-0.479605033421283	0.133	0.352	7.69128032634967e-32	1.3813539466124e-27
B cells	IL1R1	-3.25644148078176	0.029	0.18	8.32025940153818e-32	1.49431858851626e-27
B cells	VWF	-3.53558496020653	0.023	0.174	8.50363486830725e-32	1.52725282234798e-27
B cells	HSP90AB1	-0.741913144231008	0.25	0.485	8.54894440246028e-32	1.53539041468187e-27
B cells	USP22	-0.826399787011525	0.108	0.307	8.80889109207337e-32	1.58207684013638e-27
B cells	HSD17B14	-2.52948256703121	0.023	0.174	8.83772769559458e-32	1.58725589412879e-27
B cells	TUBGCP6	1.22350313999563	0.472	0.355	8.95973739558303e-32	1.60916883624671e-27
B cells	SLC15A3	1.81937465874197	0.151	0.06	8.99829396934489e-32	1.61609359689434e-27
B cells	PSMB5	-0.635981312707577	0.125	0.333	9.24762326132768e-32	1.66087313773445e-27
B cells	RAB23	-1.63344681596885	0.033	0.192	9.35261528244306e-32	1.67972970472677e-27
B cells	SAP25	1.50972521674891	0.354	0.228	9.57084595387743e-32	1.71892393331639e-27
B cells	RHOU	-3.57002296152732	0.007	0.146	9.63628223568295e-32	1.73067628952866e-27
B cells	BNIPL	-2.00365252269933	0.029	0.183	9.85177707262385e-32	1.76937916224324e-27
B cells	AP1S1	-1.33869955297409	0.047	0.214	1.03968772454903e-31	1.86727915329007e-27
B cells	ZNF326	-1.08501292717432	0.13	0.332	1.10719269150946e-31	1.988518073951e-27
B cells	WDR45B	-0.727490526769898	0.188	0.414	1.13287591322214e-31	2.03464514014696e-27
B cells	PLXNC1	1.83451203193601	0.093	0.028	1.15900574339335e-31	2.08157431513446e-27
B cells	EMC3	-0.737627453560275	0.107	0.306	1.16888705396381e-31	2.099321148919e-27
B cells	SERTAD1	-1.63981909278381	0.044	0.21	1.24014415949501e-31	2.22729891045304e-27
B cells	TNF	2.77120630537716	0.057	0.012	1.25509425018163e-31	2.25414927332621e-27
B cells	RASSF8	-2.84494697249839	0.022	0.17	1.30248588593875e-31	2.339264651146e-27
B cells	ADAM8	1.07240798972586	0.238	0.116	1.30655456994979e-31	2.34657200762983e-27
B cells	PROCA1	2.44928669502974	0.096	0.029	1.42077756625123e-31	2.5517165089872e-27
B cells	GOLGA2	-0.931628940288061	0.089	0.279	1.46128342707467e-31	2.62446503502611e-27
B cells	IQSEC2	-3.50331020152695	0.011	0.152	1.53900514644532e-31	2.76405324301579e-27
B cells	SLC25A25	-1.70242812288635	0.065	0.238	1.55312550563975e-31	2.78941340812898e-27
B cells	SPTSSB	-3.38648259976249	0.012	0.154	1.56323868628758e-31	2.8075766805725e-27
B cells	MFGE8	-2.85493237802498	0.033	0.186	1.80275079891426e-31	3.23774043485001e-27
B cells	FGR	1.67251607941334	0.092	0.027	1.81556093070462e-31	3.2607474315455e-27
B cells	GCNT1	-2.91622328437429	0.017	0.162	1.8788446442005e-31	3.37440498098411e-27
B cells	UQCRB	-1.24165326969028	0.069	0.247	1.96440444728457e-31	3.52807038732309e-27
B cells	LCA5	-4.04075506024992	0.009	0.148	2.05206878417964e-31	3.68551553638664e-27
B cells	TCEAL4	-1.33416560377589	0.05	0.219	2.07221250420552e-31	3.72169365755311e-27
B cells	GBGT1	1.77792089175569	0.137	0.051	2.1231689400139e-31	3.81321141626496e-27
B cells	HSP90B1	-1.25888531996483	0.147	0.35	2.14262740293428e-31	3.84815881566997e-27
B cells	SMOX	-3.67809791978218	0.013	0.155	2.15981598671568e-31	3.87902951214136e-27
B cells	TCIM	-4.43313629246833	0.017	0.159	2.17847058829242e-31	3.91253317657318e-27
B cells	ZNF521	-3.79945724875811	0.01	0.15	2.22167907086118e-31	3.99013561126669e-27
B cells	SLC35F6	-1.18686674470321	0.071	0.25	2.34978955186615e-31	4.2202220351516e-27
B cells	FAM3B	-2.67609864729742	0.01	0.151	2.36092720009741e-31	4.24022525137494e-27
B cells	SRPX2	-3.20208338855955	0.023	0.17	2.38482584635655e-31	4.28314722005637e-27
B cells	TPM4	-0.800705315421915	0.171	0.39	2.39567220973214e-31	4.30262728867892e-27
B cells	EIF4G2	-0.507982460840535	0.161	0.385	2.4162992049801e-31	4.33967337214426e-27
B cells	MYCL	-2.84172522896093	0.011	0.152	2.64532183324661e-31	4.75099801251092e-27
B cells	SLC7A11	-3.6862127261056	0.011	0.151	2.69648639892548e-31	4.84288957247016e-27
B cells	DYNLRB1	-0.662538477501189	0.166	0.386	2.88532830095401e-31	5.1820496285134e-27
B cells	IVD	1.91716481735341	0.167	0.071	2.95345616817822e-31	5.30440727804809e-27
B cells	MGP	-2.63975244494157	0.08	0.252	2.9641926632638e-31	5.32369002322178e-27
B cells	NDUFB6	-1.17757684704755	0.072	0.251	3.05665069383825e-31	5.4897446461335e-27
B cells	LTBP2	-3.49671696385124	0.024	0.171	3.32941730401508e-31	5.97963347801109e-27
B cells	COBLL1	1.92682986645554	0.253	0.138	3.42836232093898e-31	6.15733872840641e-27
B cells	PCOLCE	-2.72373003682348	0.04	0.196	3.47107136379861e-31	6.23404416938231e-27
B cells	RAB5C	-0.563554934626083	0.143	0.359	3.54178639907842e-31	6.36104837274485e-27
B cells	AEBP1	-2.34600497913644	0.141	0.315	3.58690249261171e-31	6.44207687673064e-27
B cells	ATP6V1A	-0.937314324077006	0.087	0.276	3.59820028639514e-31	6.46236771436567e-27
B cells	PSMD1	-0.951818030744503	0.089	0.277	4.05826731624044e-31	7.28864809996783e-27
B cells	MBOAT2	-3.01428778513849	0.013	0.155	4.09129254653933e-31	7.34796141358464e-27
B cells	RABEP1	1.76928643151362	0.341	0.222	4.13953108449381e-31	7.43459782775088e-27
B cells	SH3BGRL2	-3.16699883016601	0.011	0.151	4.31216081982221e-31	7.74464083240068e-27
B cells	GEM	-2.81253337849274	0.027	0.174	4.41285548188694e-31	7.92548844546895e-27
B cells	HYOU1	-1.51802239208714	0.095	0.276	4.43011173332818e-31	7.95648067305742e-27
B cells	TP53I13	1.93085296230442	0.249	0.135	4.53351699036917e-31	8.14219651470303e-27
B cells	NPAS2	-2.85572783519562	0.023	0.17	4.87518966681328e-31	8.75584064159665e-27
B cells	STARD13	-3.90453731099008	0.011	0.15	4.91006280205069e-31	8.81847279248303e-27
B cells	LDLR	-3.08062385637582	0.02	0.165	5.18365965822584e-31	9.30985274617361e-27
B cells	ARCN1	-0.583056276945866	0.208	0.443	5.74485422584619e-31	1.03177581896198e-26
B cells	EHMT1	1.53558971708062	0.487	0.411	5.78127053787073e-31	1.03831618860158e-26
B cells	DIP2C	-2.13916798661518	0.023	0.171	5.78410174360252e-31	1.03882467315101e-26
B cells	RNF13	-0.642590104913574	0.115	0.315	5.7909598578538e-31	1.04005639047054e-26
B cells	SLC34A2	-3.93827341387315	0.016	0.156	6.31093513314982e-31	1.13344394991371e-26
B cells	SMURF2	-0.86912846909894	0.123	0.324	6.36026537597872e-31	1.14230366152578e-26
B cells	ZMYND11	-0.828057436322767	0.1	0.293	6.36895389557091e-31	1.14386411964454e-26
B cells	BUD31	-0.946063732603486	0.077	0.258	6.52850438510281e-31	1.17251938756447e-26
B cells	PLXDC2	-4.09035702692968	0.01	0.148	6.57554122655033e-31	1.18096720428844e-26
B cells	PELO	-2.01378427916552	0.039	0.196	6.7045165363498e-31	1.20413116992842e-26
B cells	DIXDC1	-2.47404282612587	0.022	0.169	6.89296385670956e-31	1.23797630866504e-26
B cells	VPS26A	-0.686194442944149	0.158	0.372	7.80775132695796e-31	1.40227213832165e-26
B cells	SH3D19	-2.77349122880312	0.013	0.154	7.81975296189446e-31	1.40442763195624e-26
B cells	CDS1	-3.10589364951364	0.007	0.143	7.86497882844091e-31	1.41255019758799e-26
B cells	ADGRA3	-3.53214716704714	0.009	0.145	8.34400665956154e-31	1.49858359605725e-26
B cells	MYO5B	-2.82330952211854	0.018	0.161	9.16907783298491e-31	1.64676637880409e-26
B cells	SEC63	-0.480340812627708	0.192	0.417	9.61352001204234e-31	1.7265881941628e-26
B cells	FAM83F	-3.42483599236637	0.009	0.146	9.68123673700145e-31	1.73875011796546e-26
B cells	CD69	1.85184477981137	0.083	0.024	1.14075262873417e-30	2.04879172120658e-26
B cells	CDA	-2.52821451028011	0.018	0.161	1.17970832681607e-30	2.11875615496166e-26
B cells	PRPS2	-1.30281640753668	0.053	0.218	1.27744398313321e-30	2.29428939370724e-26
B cells	KAZN	-2.8906948462691	0.012	0.151	1.2903747955277e-30	2.31751313276775e-26
B cells	CUX1	-0.509119944400569	0.155	0.376	1.36774155378913e-30	2.45646383060527e-26
B cells	BRMS1L	-1.24456474153785	0.058	0.225	1.41033543448659e-30	2.53296244033792e-26
B cells	GABRE	-3.31642644382503	0.02	0.162	1.41144181456522e-30	2.53494949895913e-26
B cells	BTBD3	-3.13008879292648	0.008	0.144	1.41628867104388e-30	2.5436544531948e-26
B cells	GAN	-1.35427975502528	0.046	0.208	1.50609707527432e-30	2.70495034719268e-26
B cells	FAM174A	-1.58848110273819	0.028	0.178	1.58334323209617e-30	2.84368444484471e-26
B cells	TRAPPC3	-0.558692006171073	0.145	0.36	1.62200522057503e-30	2.91312137615275e-26
B cells	EMB	1.65249009525302	0.204	0.096	1.64330489967199e-30	2.9513755998109e-26
B cells	ALDH1A1	-3.66886895874311	0.02	0.161	1.64452680818798e-30	2.95357014750561e-26
B cells	BAG3	-2.10515835284018	0.03	0.18	1.71364412728169e-30	3.07770485259791e-26
B cells	ATP6V0B	-0.614829274171286	0.177	0.399	1.75705224033081e-30	3.15566582363414e-26
B cells	NINJ1	-2.92018903956543	0.014	0.154	1.80554432700026e-30	3.24275761129246e-26
B cells	PDGFRA	-3.23640163586315	0.02	0.161	1.84882498346618e-30	3.32048967030526e-26
B cells	ARHGEF16	-2.63881241502143	0.012	0.151	1.99587136277244e-30	3.5845849675393e-26
B cells	CLUH	-0.795873410558822	0.12	0.319	2.05191592615205e-30	3.68524100336908e-26
B cells	EIF3A	-0.502964881391867	0.247	0.485	2.12797948110869e-30	3.82185114807121e-26
B cells	EDAR	-2.45941861409516	0.011	0.149	2.26989074252395e-30	4.07672377357302e-26
B cells	COX6B1	-1.53389961036725	0.048	0.21	2.40856561937994e-30	4.32578385240637e-26
B cells	BSCL2	-1.09039157978246	0.052	0.218	2.41244574974826e-30	4.33275256654787e-26
B cells	ARF5	-0.733207340719954	0.077	0.257	2.5558906276342e-30	4.59037956723103e-26
B cells	CSRP1	-1.27614486574026	0.091	0.27	2.56959866042993e-30	4.61499919413215e-26
B cells	NYNRIN	-2.54350849099131	0.012	0.15	2.58569288318719e-30	4.6439044182042e-26
B cells	BTN3A1	1.75494081956911	0.216	0.107	2.59297834336178e-30	4.65698910467775e-26
B cells	IKZF2	-2.29987142180142	0.024	0.171	2.59790378284417e-30	4.66583519398812e-26
B cells	CHI3L2	3.15542153384408	0.022	0.002	2.75688323446128e-30	4.95136228909245e-26
B cells	COX7A2	-0.858738908371431	0.086	0.27	2.75736513635871e-30	4.95222778490025e-26
B cells	MTMR11	-3.42908821725084	0.009	0.144	2.77081963571777e-30	4.97639206574911e-26
B cells	AVPI1	-1.75864994956164	0.03	0.182	2.77399453748047e-30	4.98209418931493e-26
B cells	TSPAN5	-2.34766020688343	0.02	0.164	3.00866917367807e-30	5.40356983592581e-26
B cells	MAP3K20	-1.12426354167996	0.065	0.235	3.03776911648426e-30	5.45583333320573e-26
B cells	ARL8B	-0.74162527784775	0.136	0.341	3.07640652896668e-30	5.52522612602416e-26
B cells	COL16A1	-3.45542217318839	0.017	0.156	3.20249636840503e-30	5.75168347765544e-26
B cells	PASK	2.10946933050317	0.129	0.048	3.21510159121253e-30	5.7743224578177e-26
B cells	MYO9B	1.24807515194938	0.481	0.382	3.22543019573079e-30	5.79287263153249e-26
B cells	LRP6	-3.13552840143857	0.016	0.155	3.31383194682345e-30	5.95164217649492e-26
B cells	UPF1	-0.612469262655991	0.147	0.358	3.32162854622773e-30	5.965644869025e-26
B cells	MARVELD2	-2.46637759406738	0.01	0.147	3.40073410487256e-30	6.10771845235113e-26
B cells	CCDC149	-4.03453163774586	0.009	0.143	3.4463128079582e-30	6.18957780309293e-26
B cells	CA11	-1.26312154869901	0.067	0.238	3.50782016903159e-30	6.30004502358074e-26
B cells	GALNT2	-1.67063158446466	0.058	0.22	3.61060322959938e-30	6.48464340036048e-26
B cells	PSMC5	-0.447109915635903	0.172	0.396	3.94250098536469e-30	7.08073176971499e-26
B cells	PPT1	-1.04438032727026	0.131	0.324	4.21957033072463e-30	7.57834831398143e-26
B cells	RBM7	-0.976259047165904	0.092	0.276	4.52411643712793e-30	8.12531312108175e-26
B cells	TRIM3	-1.98365551189718	0.029	0.178	4.58183492204266e-30	8.22897551998861e-26
B cells	ZFAND3	-0.468151108811141	0.214	0.449	4.68235206278122e-30	8.40950430475507e-26
B cells	CHMP2B	-1.2184500326897	0.062	0.232	4.76857204608102e-30	8.5643553947615e-26
B cells	DKK3	-2.9529626179391	0.022	0.164	4.91484995520129e-30	8.82707051954152e-26
B cells	L1CAM	3.22203735770118	0.037	0.006	4.91984963447685e-30	8.83604994352042e-26
B cells	GAS6	-3.03867981299798	0.023	0.165	4.93473228062085e-30	8.86277917599504e-26
B cells	FAM210B	-1.60121435859297	0.036	0.189	4.9595307735567e-30	8.90731726930783e-26
B cells	VANGL1	-2.5846341426807	0.017	0.156	5.27983184158941e-30	9.48257798749458e-26
B cells	RAB27B	-2.73664242209872	0.018	0.158	5.33359567032865e-30	9.57913782391025e-26
B cells	CASP10	1.92863764474997	0.129	0.048	5.40850027107802e-30	9.71366648685612e-26
B cells	SLC16A11	2.52127138203835	0.102	0.034	6.01113407863348e-30	1.07959968052257e-25
B cells	ALS2CL	-2.62476529163814	0.027	0.172	6.08565771819668e-30	1.09298412618812e-25
B cells	CRTAP	-0.694896600534691	0.14	0.345	6.16732869275538e-30	1.10765223321887e-25
B cells	DNAJC15	-1.14417648557266	0.12	0.308	6.16879855247137e-30	1.10791622002386e-25
B cells	MICAL2	-4.26635126023276	0.014	0.15	6.20740382282587e-30	1.11484972657953e-25
B cells	SEC24D	-1.76511628642917	0.04	0.195	6.65692529888358e-30	1.19558378367949e-25
B cells	MLF2	-0.54046973349839	0.17	0.395	7.01957996022409e-30	1.26071656085625e-25
B cells	NDRG2	-2.86255613161158	0.022	0.165	7.18784699576978e-30	1.29093732044025e-25
B cells	EIF6	-0.695472653872445	0.121	0.319	7.29603519618118e-30	1.31036792123414e-25
B cells	TMEM163	3.15775596634712	0.031	0.004	7.36490226933905e-30	1.32273644757329e-25
B cells	STOM	-2.05610167949435	0.063	0.225	8.25747486442496e-30	1.48304248565072e-25
B cells	IPPK	-1.62568225597824	0.04	0.195	9.21098039139087e-30	1.6542920782938e-25
B cells	SPRED1	-2.58189400093487	0.028	0.172	9.93187711471319e-30	1.78376512980249e-25
B cells	LRRC59	-0.614545324796415	0.082	0.263	9.93865638131781e-30	1.78498268608468e-25
B cells	CLDND1	-0.846237149324147	0.245	0.473	1.03661050729218e-29	1.86175247109676e-25
B cells	DDB1	-0.699396360530921	0.123	0.323	1.1540491931912e-29	2.0726723509714e-25
B cells	NPC1	-1.22501183101128	0.11	0.293	1.31033845640931e-29	2.35336786771112e-25
B cells	TUBB4B	-0.97114365237846	0.112	0.302	1.32978299721193e-29	2.38829026299262e-25
B cells	SPATC1	2.37440745835257	0.051	0.011	1.34172336290471e-29	2.40973515977687e-25
B cells	MTA3	-0.771719558245776	0.112	0.306	1.36175577530233e-29	2.44571337244299e-25
B cells	PSMB4	-1.19043732670182	0.071	0.243	1.40632528459014e-29	2.52576021112389e-25
B cells	GOLGA7	-0.721377539246285	0.093	0.279	1.45893563516428e-29	2.62024840075506e-25
B cells	VIPR1	-2.16350657209125	0.022	0.164	1.51365973310217e-29	2.7185328806515e-25
B cells	OR2L5	3.56261897872754	0.019	0.002	1.51442984810608e-29	2.71991600719852e-25
B cells	SERHL2	-2.08138375423632	0.024	0.169	1.51746296612197e-29	2.72536348715507e-25
B cells	NETO1	5.29418525478533	0.014	0.001	1.52199365358266e-29	2.73350060183445e-25
B cells	MFSD6	-0.774756889543806	0.135	0.332	1.56903951531515e-29	2.817994969506e-25
B cells	EBNA1BP2	-1.35228824296376	0.058	0.221	1.57747845247327e-29	2.83315130064199e-25
B cells	ZMAT2	-0.761985588955811	0.143	0.345	1.58692922397339e-29	2.8501248862562e-25
B cells	STK3	-1.24350897905687	0.053	0.215	1.5931015173652e-29	2.8612103251879e-25
B cells	CYP4F12	-3.2657266969487	0.011	0.145	1.61143401838502e-29	2.89413549701949e-25
B cells	ZNF282	-0.985849506065158	0.075	0.249	1.63875920447282e-29	2.94321153123319e-25
B cells	PLXNA2	-3.48297430422367	0.013	0.148	1.70127818347797e-29	3.05549561752643e-25
B cells	EIF1	-0.664059649806778	0.345	0.587	1.73558594205659e-29	3.11711235193364e-25
B cells	MAP4K3	-1.99985041452308	0.037	0.188	1.76346836992674e-29	3.16718919238842e-25
B cells	MST1	-2.46901634236527	0.02	0.161	1.83518011641931e-29	3.29598348908908e-25
B cells	TWSG1	-1.47837544606751	0.055	0.215	1.87638648497001e-29	3.36999012700614e-25
B cells	AHCY	-1.1430612792697	0.073	0.245	1.88901456353233e-29	3.39267015610406e-25
B cells	NHP2	-0.84709659993056	0.098	0.281	1.9450519862762e-29	3.49331336735206e-25
B cells	CTNNBIP1	-1.29225966657889	0.036	0.188	1.94908887685527e-29	3.50056362283207e-25
B cells	GPM6A	-2.15614465519299	0.036	0.183	1.98917308936541e-29	3.57255486850028e-25
B cells	AKR1C3	-2.70353923693026	0.008	0.139	2.06412760497961e-29	3.70717317854338e-25
B cells	AFF4	-0.362424117424839	0.22	0.459	2.11206445335228e-29	3.79326775822069e-25
B cells	CCDC88C	1.17135891192995	0.422	0.293	2.12113419570195e-29	3.8095570154807e-25
B cells	CHST2	-1.36754194797163	0.113	0.292	2.13903920055871e-29	3.84171440420344e-25
B cells	SOCS3	-2.32246478639005	0.041	0.191	2.14988825835049e-29	3.86119931199748e-25
B cells	FLI1	1.51791488595398	0.174	0.076	2.16341233898648e-29	3.88548856081972e-25
B cells	APOBEC3D	1.70672000453811	0.176	0.079	2.26746481803287e-29	4.07236681318703e-25
B cells	FMN1	-3.62197004021751	0.01	0.142	2.28415936363495e-29	4.10235021708837e-25
B cells	PVR	-3.00070482649887	0.021	0.159	2.37017444229874e-29	4.25683329836853e-25
B cells	AGAP3	-1.58957612700429	0.042	0.198	2.40564361457453e-29	4.32053593177586e-25
B cells	ARHGEF6	1.2808199874913	0.177	0.077	2.42759584326097e-29	4.35996213449671e-25
B cells	C1orf43	-0.644269691092753	0.112	0.307	2.49570915167885e-29	4.48229363641521e-25
B cells	TAX1BP1	-0.527997050566741	0.172	0.39	2.64440441162361e-29	4.749350323276e-25
B cells	CCDC124	-1.1099736485166	0.062	0.23	2.65464721401041e-29	4.76774639636269e-25
B cells	MARCH3	2.11986736880048	0.103	0.035	2.72125871420166e-29	4.88738065070618e-25
B cells	ASAP2	-3.44068181607418	0.014	0.149	2.82628360241252e-29	5.07600534993288e-25
B cells	NDST1	-1.42231080571753	0.083	0.255	3.05541022048984e-29	5.48751675599975e-25
B cells	TMEM106B	-0.611864645313998	0.123	0.319	3.06920644794039e-29	5.51229478050095e-25
B cells	RB1	1.8099493294768	0.301	0.187	3.0844392264387e-29	5.5396528506839e-25
B cells	SGK1	-2.36730854186523	0.029	0.173	3.13007087736164e-29	5.62160729574151e-25
B cells	DCBLD2	-2.16184943879191	0.032	0.178	3.21516806539363e-29	5.77444184544696e-25
B cells	CRIP2	-1.67225999075089	0.061	0.222	3.38977954973918e-29	6.08804407133158e-25
B cells	PNKD	-1.04433984055188	0.069	0.239	3.61274260233583e-29	6.48848571379515e-25
B cells	KCTD1	-2.60128423425804	0.012	0.146	3.69009446915757e-29	6.62740966660699e-25
B cells	EIF3M	-1.52921748357721	0.04	0.193	3.84836084449706e-29	6.91165607671671e-25
B cells	NR1D1	-2.11089835068212	0.05	0.204	3.86583598170286e-29	6.94304142313834e-25
B cells	ZYX	-1.10357885213179	0.147	0.336	3.89709475392992e-29	6.99918217805814e-25
B cells	KIAA0319L	-0.55014231940281	0.207	0.427	3.90017221497716e-29	7.00470929809897e-25
B cells	MIER3	-0.80278564498678	0.101	0.286	3.90806204213687e-29	7.01887942767783e-25
B cells	ERF	-0.725382950635775	0.123	0.321	3.997371845242e-29	7.17927983405464e-25
B cells	MAP4K4	1.32144270525575	0.412	0.302	4.06860825674324e-29	7.30722042911085e-25
B cells	CYTH2	-0.605732396854369	0.221	0.447	4.07422709705931e-29	7.31731186631851e-25
B cells	EHF	-3.27980484839996	0.017	0.152	4.09496304553189e-29	7.35455362977527e-25
B cells	RAB5A	-0.60000399602301	0.172	0.391	4.2457386797452e-29	7.62534666882238e-25
B cells	BCAP29	-1.24260916564532	0.075	0.242	4.44150077925923e-29	7.97693539954958e-25
B cells	TM4SF1	-3.31222553638429	0.034	0.177	4.47901805275992e-29	8.04431642275682e-25
B cells	YKT6	-0.746754008645207	0.115	0.309	4.48862890853821e-29	8.06157751973462e-25
B cells	MAFB	-2.64751140923799	0.018	0.155	4.5654076332545e-29	8.19947210932508e-25
B cells	FOXO3	-0.824531992947162	0.091	0.273	4.72102087249153e-29	8.47895348699479e-25
B cells	MPHOSPH6	-1.297012241301	0.068	0.233	4.7643211909106e-29	8.55672085887544e-25
B cells	ITGB2	0.653410622126591	0.169	0.069	5.07458480325693e-29	9.11395430664945e-25
B cells	B3GNT2	-0.798952142285637	0.111	0.297	5.28495801447877e-29	9.49178459400388e-25
B cells	BMP1	-2.72250972568936	0.022	0.16	5.69531928930295e-29	1.02287934435881e-24
B cells	PLOD1	-1.91028166781204	0.051	0.204	5.99790757326758e-29	1.07722420015886e-24
B cells	HK1	-0.651707271414123	0.132	0.333	6.10279368836996e-29	1.09606174643124e-24
B cells	RAD23B	-0.635605718334077	0.118	0.313	6.16841096833939e-29	1.10784660991376e-24
B cells	CDKN1A	-1.32594012301962	0.091	0.263	6.30774280167268e-29	1.13287060718041e-24
B cells	UBB	-0.710900404579276	0.116	0.304	6.42664120015733e-29	1.15422475954826e-24
B cells	ATP5F1D	-0.92386835128824	0.071	0.24	6.44588987456071e-29	1.1576818214711e-24
B cells	NDUFS6	-1.24902315305217	0.055	0.215	7.19174585271871e-29	1.29163755514828e-24
B cells	KCNAB1	-3.44623998711701	0.007	0.134	7.31721461680249e-29	1.31417174517773e-24
B cells	WTIP	-2.30287027761205	0.021	0.159	7.33757513948429e-29	1.31782849505138e-24
B cells	ATP5MC3	-1.02427363877641	0.061	0.226	7.37316624569345e-29	1.32422065772654e-24
B cells	ABCA7	1.64634484723396	0.267	0.153	7.94070091079691e-29	1.42614988357912e-24
B cells	SOCS1	1.44633096703933	0.156	0.065	8.40615055347452e-29	1.50974463940402e-24
B cells	PLSCR4	-3.89242537770785	0.007	0.134	8.44998347358168e-29	1.51761703185527e-24
B cells	CLMP	-3.10723244314004	0.024	0.161	8.89339241388383e-29	1.59725327753354e-24
B cells	TCF3	1.99505520581154	0.236	0.129	9.25568346404071e-29	1.66232075014171e-24
B cells	LENG8	0.593439931026408	0.746	0.712	9.33684184144305e-29	1.67689679472317e-24
B cells	P4HB	-1.9525582689528	0.049	0.202	9.43343279293522e-29	1.69424452961117e-24
B cells	TIMP3	-2.96022929284009	0.021	0.158	9.48660106763519e-29	1.70379355174728e-24
B cells	LIF	-4.04543729744106	0.034	0.175	9.66243045527496e-29	1.73537250976738e-24
B cells	CTBP2	-0.649477979507923	0.17	0.381	9.7913556466264e-29	1.7585274741341e-24
B cells	SPON1	-3.4720082354889	0.02	0.154	9.98183188731757e-29	1.79273700696224e-24
B cells	ACKR3	-2.88270928860686	0.032	0.173	1.03621978607536e-28	1.86105073579134e-24
B cells	IGF2R	-0.892784206311638	0.115	0.303	1.0520194866911e-28	1.88942699809721e-24
B cells	SUMO3	-0.889712259768059	0.105	0.289	1.06880580664634e-28	1.91957522873683e-24
B cells	MYO1C	-0.545675005594697	0.166	0.378	1.07878975785772e-28	1.93750640511246e-24
B cells	GLIS3	-2.89315367539201	0.017	0.15	1.09774467466846e-28	1.97154943570455e-24
B cells	MBP	1.85964778116803	0.119	0.043	1.16224894914502e-28	2.08739911266445e-24
B cells	METTL16	-0.908720166044351	0.159	0.354	1.1827568845175e-28	2.12423136459344e-24
B cells	KAT2B	1.5847350951089	0.207	0.101	1.22652894735412e-28	2.20284598944801e-24
B cells	SLC52A3	-3.10491623311938	0.01	0.14	1.24117318598361e-28	2.22914704202657e-24
B cells	SERPINE1	-3.65229396754673	0.039	0.181	1.3368635489014e-28	2.40100693382692e-24
B cells	TBL2	-1.00490550909512	0.067	0.233	1.44265941425775e-28	2.59101630800691e-24
B cells	SSH1	-1.36321930852748	0.09	0.26	1.58156309817564e-28	2.84048732432345e-24
B cells	NAV2	-2.33651406813627	0.012	0.143	1.60711966889145e-28	2.88638692532904e-24
B cells	FLNB	-1.41441154389774	0.083	0.25	1.61324347063392e-28	2.89738527325853e-24
B cells	ARHGEF37	-2.30135000387753	0.023	0.161	1.63402508962419e-28	2.93470906096505e-24
B cells	ARHGAP39	-2.43982303555907	0.011	0.141	1.65639223987788e-28	2.97488046282068e-24
B cells	PRKG1	-3.83697257733252	0.014	0.145	1.68662054637447e-28	3.02917050128855e-24
B cells	CYBRD1	-2.99042816443257	0.022	0.157	1.76847314824406e-28	3.17617777424634e-24
B cells	MAN2B1	1.55326857764525	0.301	0.185	1.85136431897546e-28	3.32505031687992e-24
B cells	LPAR6	-3.3903876122836	0.019	0.152	1.87244593350698e-28	3.36291289657854e-24
B cells	ARAP1	1.08266954925219	0.473	0.371	1.93382375689289e-28	3.47314746737964e-24
B cells	PIP4K2A	1.74609797195241	0.147	0.06	1.96617882185839e-28	3.53125716405768e-24
B cells	POR	-1.06507094429513	0.06	0.221	1.98165127588819e-28	3.5590456914952e-24
B cells	AP2A1	-0.599325301954933	0.112	0.302	2.04193002880803e-28	3.66730633173922e-24
B cells	DENND2C	-2.93201553536601	0.017	0.15	2.06490073324847e-28	3.70856171691425e-24
B cells	DDAH2	-0.519747960945306	0.113	0.305	2.15255087858546e-28	3.86598137793949e-24
B cells	ZFYVE1	-0.813888602268198	0.085	0.259	2.21324078101793e-28	3.9749804427082e-24
B cells	GABARAP	-0.820189781813133	0.122	0.311	2.27869554756598e-28	4.09253720342849e-24
B cells	FNBP4	0.908306785139148	0.571	0.502	2.34854620507514e-28	4.21798898431495e-24
B cells	HINT1	-0.687418925928529	0.11	0.296	2.37323419796961e-28	4.26232861955342e-24
B cells	GPR12	-3.55322574760687	0.008	0.134	2.37687849435557e-28	4.26887377586261e-24
B cells	ATRN	-1.20736112704599	0.069	0.232	2.41282938598757e-28	4.33344157723368e-24
B cells	H1FX	-0.631884088086333	0.14	0.336	2.69755013399524e-28	4.84480004065545e-24
B cells	SP8	-3.47372146486649	0.01	0.138	2.74642973302681e-28	4.93258780051615e-24
B cells	SET	-0.693445652218244	0.131	0.323	2.74944121787993e-28	4.93799642731236e-24
B cells	DNMBP	-2.21205962723677	0.026	0.165	3.08821518993487e-28	5.54643448112303e-24
B cells	TMEM33	-0.638334607763192	0.142	0.342	3.14166123970467e-28	5.64242358650959e-24
B cells	GADD45GIP1	-0.904485595231035	0.06	0.222	3.15561891629149e-28	5.66749157365952e-24
B cells	PLXNA1	-1.79761310852167	0.044	0.193	3.17573434953877e-28	5.70361889177163e-24
[truncated: 129,898 more rows]

## Sheet: Legend
Table EV2 Full list of differentially expressed genes between the different identifed cell types. For each gene, the table provides the associated Cluster, Hugo gene symbol (Gene), log2 fold change (log2FC), the fraction of cells expressing the gene within the respective cluster (pct.1), the fraction of cells expressing the gene in all other cells used for comparison (pct.2), p value, and the mul…
