# Supplementary material for: Spatially resolved ex vivo drug response profiling in SMARCB1-deficient sinonasal carcinoma
Source: EMBO Mol Med. 2026 May 2;18(6):2360–78. doi: 10.1038/s44321-026-00437-1 (PMC13270136; doi:10.1038/s44321-026-00437-1)
Supplement: Supplementary file 3 — Table EV3 [file 44321_2026_437_MOESM3_ESM.xlsx]

## Sheet: Table
Niche	Celltype	n	Proportion
Main tumor niche	B cells	210	0.00162024535143893
Main tumor niche	Basal cells	2326	0.0179461461306998
Main tumor niche	CAFs	10080	0.0777717768690687
Main tumor niche	Endothelial cells	2522	0.0194583751253761
Main tumor niche	Mast cells	134	0.00103387084329913
Main tumor niche	Plasma cells	286	0.00220661985957874
Main tumor niche	TAM	1887	0.014559061800787
Main tumor niche	T/NK cells	1022	0.00788519404366947
Main tumor niche	Tumor cells, ALDH1A1+	10572	0.0815677802638685
Main tumor niche	Tumor cells, NTN4+	275	0.00212174986497955
Main tumor niche	Tumor cells, cycling	23620	0.182239024766608
Main tumor niche	Tumor cells, main cluster	76352	0.589090347966978
Main tumor niche	Pericytes	324	0.00249980711364864
Stem cell tumor niche	B cells	85	0.00118791402297565
Stem cell tumor niche	Basal cells	20489	0.286343181373508
Stem cell tumor niche	CAFs	4504	0.0629454677586159
Stem cell tumor niche	Endothelial cells	288	0.0040249322190234
Stem cell tumor niche	Mast cells	96	0.0013416440730078
Stem cell tumor niche	Plasma cells	97	0.00135561953210163
Stem cell tumor niche	TAM	588	0.00821756994717276
Stem cell tumor niche	T/NK cells	401	0.00560415909662632
Stem cell tumor niche	Tumor cells, ALDH1A1+	32697	0.456955585991
Stem cell tumor niche	Tumor cells, NTN4+	459	0.00641473572406854
Stem cell tumor niche	Tumor cells, cycling	6167	0.0861866562316572
Stem cell tumor niche	Tumor cells, main cluster	5553	0.0776057243480448
Stem cell tumor niche	Pericytes	130	0.00181680968219806
Pagetoid tumor niche	B cells	9	0.00117126496616346
Pagetoid tumor niche	Basal cells	2450	0.318844351900052
Pagetoid tumor niche	CAFs	409	0.0532274856845393
Pagetoid tumor niche	Endothelial cells	22	0.00286309213951067
Pagetoid tumor niche	Mast cells	13	0.00169182717334721
Pagetoid tumor niche	Plasma cells	4	0.000520562207183758
Pagetoid tumor niche	TAM	75	0.00976054138469547
Pagetoid tumor niche	T/NK cells	49	0.00637688703800104
Pagetoid tumor niche	Tumor cells, ALDH1A1+	354	0.0460697553357626
Pagetoid tumor niche	Tumor cells, NTN4+	3460	0.450286309213951
Pagetoid tumor niche	Tumor cells, cycling	370	0.0481520041644977
Pagetoid tumor niche	Tumor cells, main cluster	466	0.0606454971369079
Pagetoid tumor niche	Pericytes	3	0.000390421655387819
Fibroblast niche	B cells	817	0.00688945668580873
Fibroblast niche	Basal cells	4021	0.0339075952676094
Fibroblast niche	CAFs	62957	0.530892930928348
Fibroblast niche	Endothelial cells	10348	0.0872608296018957
Fibroblast niche	Mast cells	996	0.00839889701232007
Fibroblast niche	Plasma cells	5318	0.0448447131641748
Fibroblast niche	TAM	11567	0.0975402025517131
Fibroblast niche	T/NK cells	3495	0.0294720331908219
Fibroblast niche	Tumor cells, ALDH1A1+	1805	0.0152208926779495
Fibroblast niche	Tumor cells, NTN4+	116	0.000978184792599526
Fibroblast niche	Tumor cells, cycling	5115	0.0431328897771257
Fibroblast niche	Tumor cells, main cluster	10272	0.0866199499101925
Fibroblast niche	Pericytes	1760	0.0148414244394411
Inflammatory niche	B cells	1257	0.153161934933593
Inflammatory niche	Basal cells	180	0.0219324966492019
Inflammatory niche	CAFs	1959	0.238698671865481
Inflammatory niche	Endothelial cells	715	0.0871207505787742
Inflammatory niche	Mast cells	63	0.00767637382722067
Inflammatory niche	Plasma cells	524	0.0638479346898989
Inflammatory niche	TAM	943	0.114901913001097
Inflammatory niche	T/NK cells	1727	0.210430120628732
Inflammatory niche	Tumor cells, ALDH1A1+	50	0.00609236018033386
Inflammatory niche	Tumor cells, NTN4+	2	0.000243694407213354
Inflammatory niche	Tumor cells, cycling	166	0.0202266357987084
Inflammatory niche	Tumor cells, main cluster	471	0.057390032898745
Inflammatory niche	Pericytes	150	0.0182770805410016
Vascular niche	B cells	190	0.00723947418555915
Vascular niche	Basal cells	427	0.0162697656696514
Vascular niche	CAFs	6132	0.233644503714993
Vascular niche	Endothelial cells	9965	0.379691369784721
Vascular niche	Mast cells	266	0.0101352638597828
Vascular niche	Plasma cells	684	0.026062107068013
Vascular niche	TAM	1591	0.0606210706801295
Vascular niche	T/NK cells	800	0.0304819965707754
Vascular niche	Tumor cells, ALDH1A1+	116	0.00441988950276243
Vascular niche	Tumor cells, NTN4+	29	0.00110497237569061
Vascular niche	Tumor cells, cycling	442	0.0168413031053534
Vascular niche	Tumor cells, main cluster	1353	0.0515526767003239
Vascular niche	Pericytes	4250	0.161935606782244

## Sheet: Legend
Table EV3 Cellular composition of spatial niches. Summary of the distribution of annotated cell types across the identified spatial niches. For each niche and cell type combination, the absolute number of cells (n) and the relative proportion (Proportion) are provided. Proportion indicates the fraction of the respective cell type within a given niche, calculated relative to the total number of ce…
