# Supplementary material for: Spatially resolved ex vivo drug response profiling in SMARCB1-deficient sinonasal carcinoma
Source: EMBO Mol Med. 2026 May 2;18(6):2360–78. doi: 10.1038/s44321-026-00437-1 (PMC13270136; doi:10.1038/s44321-026-00437-1)
Supplement: Supplementary file 4 — Table EV4 [file 44321_2026_437_MOESM4_ESM.xlsx]

## Sheet: Table
Sample	Batch	Nuclei count	Library concentration ng/µl
DMSO control	1	267000	16.9
Palbociclib	1	150000	16.9
Tazemetostat	1	90000	16.9
Sapanisertib	1	60000	16.9
Alisertib	2	116000	10.3
Uncultured, untreated control 1	3	971000	24.8
Uncultured, untreated control 2	3	819000	24.8

## Sheet: Legend
Table EV4 Overview of samples included for single-nucleus RNA sequencing (snRNAseq) library preparation. This table summarizes the samples used for snRNAseq, including sample identity, processing batch, nuclei count, and measured library concentration. Nuclei count indicates the total number of isolated nuclei used for library preparation for each sample. Library concentration (ng/µl) indicates t…
