# Supplementary material for: Spatially resolved ex vivo drug response profiling in SMARCB1-deficient sinonasal carcinoma
Source: EMBO Mol Med. 2026 May 2;18(6):2360–78. doi: 10.1038/s44321-026-00437-1 (PMC13270136; doi:10.1038/s44321-026-00437-1)
Supplement: Supplementary file 7 — Source data Fig. 1 [file 44321_2026_437_MOESM7_ESM.zip]

Archive with 8 entries (6 files):
- Figure 1/
- __MACOSX/._Figure 1
- Figure 1/.DS_Store
- __MACOSX/Figure 1/._.DS_Store
- Figure 1/1C/
- __MACOSX/Figure 1/._1C
- Figure 1/1C/Bin_ratio_data.csv
- __MACOSX/Figure 1/1C/._Bin_ratio_data.csv
