# Supplementary material for: Spatially resolved ex vivo drug response profiling in SMARCB1-deficient sinonasal carcinoma
Source: EMBO Mol Med. 2026 May 2;18(6):2360–78. doi: 10.1038/s44321-026-00437-1 (PMC13270136; doi:10.1038/s44321-026-00437-1)
Supplement: Supplementary file 7 — Source data Fig. 1 [file 44321_2026_437_MOESM7_ESM.zip › Figure 1/1C/Bin_ratio_data.csv]

Chromosome	Start	End	Feature	Value
chr1	521369	850000	chr1-0001	-0.206
chr1	850001	900000	chr1-0002	-0.163
chr1	900001	950000	chr1-0003	-0.287
chr1	950001	1000000	chr1-0004	-0.224
chr1	1000001	1050000	chr1-0005	-0.215
chr1	1050001	1100000	chr1-0006	-0.304
chr1	1100001	1150000	chr1-0007	-0.209
chr1	1150001	1200000	chr1-0008	-0.261
chr1	1200001	1250000	chr1-0009	-0.198
chr1	1250001	1300000	chr1-0010	-0.216
chr1	1300001	1350000	chr1-0011	-0.237
chr1	1350001	1400000	chr1-0012	-0.288
chr1	1400001	1450000	chr1-0013	-0.271
chr1	1450001	1500000	chr1-0014	-0.239
chr1	1500001	1550000	chr1-0015	-0.274
chr1	1550001	1600000	chr1-0016	-0.138
chr1	1600001	1650000	chr1-0017	-0.367
chr1	1650001	1700000	chr1-0018	-0.359
chr1	1700001	1750000	chr1-0019	-0.422
chr1	1750001	1800000	chr1-0020	-0.53
chr1	1800001	1850000	chr1-0021	-0.22
chr1	1850001	1900000	chr1-0022	-0.27
chr1	1900001	1950000	chr1-0023	-0.272
chr1	1950001	2000000	chr1-0024	-0.31
chr1	2000001	2050000	chr1-0025	-0.366
chr1	2050001	2100000	chr1-0026	-0.395
chr1	2100001	2150000	chr1-0027	-0.304
chr1	2150001	2200000	chr1-0028	-0.401
chr1	2200001	2250000	chr1-0029	-0.322
chr1	2250001	2300000	chr1-0030	-0.339
chr1	2300001	2350000	chr1-0031	-0.176
chr1	2350001	2400000	chr1-0032	-0.269
chr1	2400001	2450000	chr1-0033	-0.219
chr1	2450001	2500000	chr1-0034	-0.139
chr1	2500001	2550000	chr1-0035	-0.284
chr1	2550001	2634220	chr1-0036	-0.13
chr1	2684221	2750000	chr1-0037	-0.269
chr1	2750001	2800000	chr1-0038	-0.33
chr1	2800001	2850000	chr1-0039	-0.368
chr1	2850001	2900000	chr1-0040	-0.455
chr1	2900001	2950000	chr1-0041	-0.376
chr1	2950001	3000000	chr1-0042	-0.245
chr1	3000001	3050000	chr1-0043	-0.333
chr1	3050001	3100000	chr1-0044	-0.355
chr1	3100001	3150000	chr1-0045	-0.405
chr1	3150001	3200000	chr1-0046	-0.374
chr1	3200001	3250000	chr1-0047	-0.4
chr1	3250001	3300000	chr1-0048	-0.31
chr1	3300001	3350000	chr1-0049	-0.28
chr1	3350001	3400000	chr1-0050	-0.201
chr1	3400001	3450000	chr1-0051	-0.218
chr1	3450001	3500000	chr1-0052	-0.279
chr1	3500001	3550000	chr1-0053	-0.313
chr1	3550001	3600000	chr1-0054	-0.238
chr1	3600001	3650000	chr1-0055	-0.212
chr1	3650001	3700000	chr1-0056	-0.302
chr1	3700001	3750000	chr1-0057	-0.361
chr1	3750001	3800000	chr1-0058	-0.233
chr1	3800001	3845268	chr1-0059	-0.308
chr1	3995269	4050000	chr1-0060	-0.428
chr1	4050001	4100000	chr1-0061	-0.405
chr1	4100001	4150000	chr1-0062	-0.431
chr1	4150001	4200000	chr1-0063	-0.336
chr1	4200001	4250000	chr1-0064	-0.321
chr1	4250001	4450000	chr1-0065	-0.443
chr1	4450001	4500000	chr1-0066	-0.503
chr1	4500001	4650000	chr1-0067	-0.355
chr1	4650001	4700000	chr1-0068	-0.459
chr1	4700001	4750000	chr1-0069	-0.328
chr1	4750001	4800000	chr1-0070	-0.376
chr1	4800001	4850000	chr1-0071	-0.469
chr1	4850001	5200000	chr1-0072	-0.573
chr1	5200001	5500000	chr1-0073	-0.662
chr1	5500001	5550000	chr1-0074	-0.408
chr1	5550001	5600000	chr1-0075	-0.536
chr1	5600001	5750000	chr1-0076	-0.427
chr1	5750001	5800000	chr1-0077	-0.552
chr1	5800001	5850000	chr1-0078	-0.295
chr1	5850001	5900000	chr1-0079	-0.399
chr1	5900001	5950000	chr1-0080	-0.354
chr1	5950001	6000000	chr1-0081	-0.331
chr1	6000001	6050000	chr1-0082	-0.534
chr1	6050001	6100000	chr1-0083	-0.316
chr1	6100001	6150000	chr1-0084	-0.359
chr1	6150001	6200000	chr1-0085	-0.235
chr1	6200001	6250000	chr1-0086	-0.262
chr1	6250001	6300000	chr1-0087	-0.215
chr1	6300001	6350000	chr1-0088	-0.303
chr1	6350001	6400000	chr1-0089	-0.289
chr1	6400001	6450000	chr1-0090	-0.306
chr1	6450001	6500000	chr1-0091	-0.26
chr1	6500001	6550000	chr1-0092	-0.247
chr1	6550001	6600000	chr1-0093	-0.262
chr1	6600001	6650000	chr1-0094	-0.326
chr1	6650001	6700000	chr1-0095	-0.274
chr1	6700001	6750000	chr1-0096	-0.522
chr1	6750001	6800000	chr1-0097	-0.449
chr1	6800001	6850000	chr1-0098	-0.526
chr1	6850001	6950000	chr1-0099	-0.405
chr1	6950001	7000000	chr1-0100	-0.62
chr1	7000001	7050000	chr1-0101	-0.486
chr1	7050001	7100000	chr1-0102	-0.438
chr1	7100001	7150000	chr1-0103	-0.363
chr1	7150001	7200000	chr1-0104	-0.403
chr1	7200001	7300000	chr1-0105	-0.528
chr1	7300001	7350000	chr1-0106	-0.582
chr1	7350001	7400000	chr1-0107	-0.502
chr1	7400001	7450000	chr1-0108	-0.4
chr1	7450001	7500000	chr1-0109	-0.337
chr1	7500001	7550000	chr1-0110	-0.325
chr1	7550001	7600000	chr1-0111	-0.477
chr1	7600001	7650000	chr1-0112	-0.376
chr1	7650001	7700000	chr1-0113	-0.414
chr1	7700001	7750000	chr1-0114	-0.311
chr1	7750001	7800000	chr1-0115	-0.455
chr1	7800001	7850000	chr1-0116	-0.533
chr1	7850001	7900000	chr1-0117	-0.483
chr1	7900001	7950000	chr1-0118	-0.482
chr1	7950001	8000000	chr1-0119	-0.582
chr1	8000001	8050000	chr1-0120	-0.273
chr1	8050001	8100000	chr1-0121	-0.541
chr1	8100001	8150000	chr1-0122	-0.423
chr1	8150001	8200000	chr1-0123	-0.574
chr1	8200001	8250000	chr1-0124	-0.481
chr1	8250001	8350000	chr1-0125	-0.57
chr1	8350001	8400000	chr1-0126	-0.353
chr1	8400001	8450000	chr1-0127	-0.391
chr1	8450001	8500000	chr1-0128	-0.448
chr1	8500001	8550000	chr1-0129	-0.374
chr1	8550001	8600000	chr1-0130	-0.452
chr1	8600001	8700000	chr1-0131	-0.489
chr1	8700001	8750000	chr1-0132	-0.688
chr1	8750001	8850000	chr1-0133	-0.394
chr1	8850001	8900000	chr1-0134	-0.274
chr1	8900001	8950000	chr1-0135	-0.289
chr1	8950001	9000000	chr1-0136	-0.582
chr1	9000001	9050000	chr1-0137	-0.331
chr1	9050001	9100000	chr1-0138	-0.431
chr1	9100001	9150000	chr1-0139	-0.526
chr1	9150001	9200000	chr1-0140	-0.328
chr1	9200001	9250000	chr1-0141	-0.366
chr1	9250001	9300000	chr1-0142	-0.378
chr1	9300001	9350000	chr1-0143	-0.305
chr1	9350001	9400000	chr1-0144	-0.301
chr1	9400001	9450000	chr1-0145	-0.446
chr1	9450001	9500000	chr1-0146	-0.412
chr1	9500001	9550000	chr1-0147	-0.301
chr1	9550001	9600000	chr1-0148	-0.518
chr1	9600001	9650000	chr1-0149	-0.292
chr1	9650001	9700000	chr1-0150	-0.31
chr1	9700001	9750000	chr1-0151	-0.345
chr1	9750001	9800000	chr1-0152	-0.346
chr1	9800001	9850000	chr1-0153	-0.362
chr1	9850001	9900000	chr1-0154	-0.427
chr1	9900001	9950000	chr1-0155	-0.46
chr1	9950001	10000000	chr1-0156	-0.261
chr1	10000001	10050000	chr1-0157	-0.301
chr1	10050001	10100000	chr1-0158	-0.285
chr1	10100001	10200000	chr1-0159	-0.549
chr1	10200001	10250000	chr1-0160	-0.471
chr1	10250001	10300000	chr1-0161	-0.392
chr1	10300001	10400000	chr1-0162	-0.492
chr1	10400001	10450000	chr1-0163	-0.657
chr1	10450001	10500000	chr1-0164	-0.302
chr1	10500001	10550000	chr1-0165	-0.345
chr1	10550001	10600000	chr1-0166	-0.535
chr1	10600001	10650000	chr1-0167	-0.333
chr1	10650001	10700000	chr1-0168	-0.327
chr1	10700001	10750000	chr1-0169	-0.37
chr1	10750001	10800000	chr1-0170	-0.376
chr1	10800001	10850000	chr1-0171	-0.391
chr1	10850001	10900000	chr1-0172	-0.508
chr1	10900001	10950000	chr1-0173	-0.253
chr1	10950001	11000000	chr1-0174	-0.407
chr1	11000001	11050000	chr1-0175	-0.41
chr1	11050001	11100000	chr1-0176	-0.44
chr1	11100001	11150000	chr1-0177	-0.378
chr1	11150001	11200000	chr1-0178	-0.38
chr1	11200001	11300000	chr1-0179	-0.504
chr1	11300001	11350000	chr1-0180	-0.381
chr1	11350001	11400000	chr1-0181	-0.477
chr1	11400001	11450000	chr1-0182	-0.539
chr1	11450001	11500000	chr1-0183	-0.507
chr1	11500001	11550000	chr1-0184	-0.203
chr1	11550001	11600000	chr1-0185	-0.437
chr1	11600001	11700000	chr1-0186	-0.605
chr1	11700001	11750000	chr1-0187	-0.241
chr1	11750001	11800000	chr1-0188	-0.241
chr1	11800001	11850000	chr1-0189	-0.355
chr1	11850001	11900000	chr1-0190	-0.302
chr1	11900001	11950000	chr1-0191	-0.3
chr1	11950001	12000000	chr1-0192	-0.384
chr1	12000001	12050000	chr1-0193	-0.396
chr1	12050001	12100000	chr1-0194	-0.378
chr1	12100001	12150000	chr1-0195	-0.466
chr1	12150001	12200000	chr1-0196	-0.592
chr1	12200001	12250000	chr1-0197	-0.294
chr1	12250001	12300000	chr1-0198	-0.512
chr1	12300001	12350000	chr1-0199	-0.605
chr1	12350001	12450000	chr1-0200	-0.718
chr1	12450001	12500000	chr1-0201	-0.608
chr1	12500001	12550000	chr1-0202	-0.394
chr1	12550001	12600000	chr1-0203	-0.318
chr1	12600001	12650000	chr1-0204	-0.308
chr1	12650001	12700000	chr1-0205	-0.302
chr1	12700001	12750000	chr1-0206	-0.417
chr1	12750001	12800000	chr1-0207	-0.5
chr1	12800001	13052998	chr1-0208	-0.51
chr1	13607163	13900000	chr1-0209	-0.337
chr1	13900001	13950000	chr1-0210	-0.435
chr1	13950001	14050000	chr1-0211	-0.433
chr1	14050001	14100000	chr1-0212	-0.4
chr1	14100001	14150000	chr1-0213	-0.456
chr1	14150001	14250000	chr1-0214	-0.399
chr1	14250001	14450000	chr1-0215	-0.69
chr1	14450001	14600000	chr1-0216	-0.411
chr1	14600001	14700000	chr1-0217	-0.522
chr1	14700001	14900000	chr1-0218	-0.477
chr1	14900001	14950000	chr1-0219	-0.305
chr1	14950001	15100000	chr1-0220	-0.553
chr1	15100001	15150000	chr1-0221	-0.43
chr1	15150001	15200000	chr1-0222	-0.513
chr1	15200001	15250000	chr1-0223	-0.601
chr1	15250001	15300000	chr1-0224	-0.329
chr1	15300001	15350000	chr1-0225	-0.502
chr1	15350001	15400000	chr1-0226	-0.43
chr1	15400001	15450000	chr1-0227	-0.474
chr1	15450001	15500000	chr1-0228	-0.404
chr1	15500001	15550000	chr1-0229	-0.585
chr1	15550001	15600000	chr1-0230	-0.504
chr1	15600001	15650000	chr1-0231	-0.565
chr1	15650001	15700000	chr1-0232	-0.576
chr1	15700001	15750000	chr1-0233	-0.449
chr1	15750001	15800000	chr1-0234	-0.427
chr1	15800001	15850000	chr1-0235	-0.433
chr1	15850001	15900000	chr1-0236	-0.486
chr1	15900001	15950000	chr1-0237	-0.434
chr1	15950001	16050000	chr1-0238	-0.383
chr1	16050001	16100000	chr1-0239	-0.329
chr1	16100001	16150000	chr1-0240	-0.462
chr1	16150001	16200000	chr1-0241	-0.257
chr1	16200001	16250000	chr1-0242	-0.625
chr1	16250001	16300000	chr1-0243	-0.315
chr1	16300001	16350000	chr1-0244	-0.401
chr1	16350001	16400000	chr1-0245	-0.267
chr1	16400001	16450000	chr1-0246	-0.419
chr1	16450001	16500000	chr1-0247	-0.338
chr1	16500001	16550000	chr1-0248	-0.365
chr1	16550001	16600000	chr1-0249	-0.367
chr1	16600001	16700000	chr1-0250	-0.316
chr1	16700001	16750000	chr1-0251	-0.483
chr1	16750001	16800000	chr1-0252	-0.384
chr1	16800001	16900000	chr1-0253	0.04
chr1	16900001	16950000	chr1-0254	-0.142
chr1	16950001	17125658	chr1-0255	-0.271
chr1	17175659	17250000	chr1-0256	-0.134
chr1	17250001	17300000	chr1-0257	-0.314
chr1	17300001	17350000	chr1-0258	-0.309
chr1	17350001	17400000	chr1-0259	-0.334
chr1	17400001	17450000	chr1-0260	-0.439
chr1	17450001	17500000	chr1-0261	-0.633
chr1	17500001	17550000	chr1-0262	-0.367
chr1	17550001	17600000	chr1-0263	-0.507
chr1	17600001	17650000	chr1-0264	-0.424
chr1	17650001	17700000	chr1-0265	-0.406
chr1	17700001	17750000	chr1-0266	-0.416
chr1	17750001	17800000	chr1-0267	-0.265
chr1	17800001	17850000	chr1-0268	-0.443
chr1	17850001	17900000	chr1-0269	-0.554
chr1	17900001	17950000	chr1-0270	-0.372
chr1	17950001	18000000	chr1-0271	-0.465
chr1	18000001	18050000	chr1-0272	-0.369
chr1	18050001	18100000	chr1-0273	-0.489
chr1	18100001	18200000	chr1-0274	-0.564
chr1	18200001	18250000	chr1-0275	-0.537
chr1	18250001	18400000	chr1-0276	-0.73
chr1	18400001	18450000	chr1-0277	-0.161
chr1	18450001	18600000	chr1-0278	-0.495
chr1	18600001	18650000	chr1-0279	-0.547
chr1	18650001	18700000	chr1-0280	-0.349
chr1	18700001	18800000	chr1-0281	-0.604
chr1	18800001	18850000	chr1-0282	-0.319
chr1	18850001	18900000	chr1-0283	-0.546
chr1	18900001	18950000	chr1-0284	-0.513
chr1	18950001	19000000	chr1-0285	-0.124
chr1	19000001	19050000	chr1-0286	-0.424
chr1	19050001	19100000	chr1-0287	-0.376
chr1	19100001	19150000	chr1-0288	-0.309
chr1	19150001	19200000	chr1-0289	-0.476
chr1	19200001	19250000	chr1-0290	-0.325
chr1	19250001	19300000	chr1-0291	-0.268
chr1	19300001	19350000	chr1-0292	-0.508
chr1	19350001	19400000	chr1-0293	-0.454
chr1	19400001	19450000	chr1-0294	-0.487
chr1	19450001	19500000	chr1-0295	-0.444
chr1	19500001	19550000	chr1-0296	-0.409
chr1	19550001	19600000	chr1-0297	-0.249
chr1	19600001	19650000	chr1-0298	-0.21
chr1	19650001	19700000	chr1-0299	-0.388
chr1	19700001	19750000	chr1-0300	-0.592
chr1	19750001	19800000	chr1-0301	-0.502
chr1	19800001	19850000	chr1-0302	-0.258
chr1	19850001	19950000	chr1-0303	-0.364
chr1	19950001	20000000	chr1-0304	-0.393
chr1	20000001	20050000	chr1-0305	-0.41
chr1	20050001	20100000	chr1-0306	-0.487
chr1	20100001	20150000	chr1-0307	-0.465
chr1	20150001	20250000	chr1-0308	-0.407
chr1	20250001	20300000	chr1-0309	-0.462
chr1	20300001	20400000	chr1-0310	-0.488
chr1	20400001	20450000	chr1-0311	-0.399
chr1	20450001	20500000	chr1-0312	-0.281
chr1	20500001	20550000	chr1-0313	-0.437
chr1	20550001	20600000	chr1-0314	-0.574
chr1	20600001	20650000	chr1-0315	-0.54
chr1	20650001	20700000	chr1-0316	-0.449
chr1	20700001	20750000	chr1-0317	-0.442
chr1	20750001	20800000	chr1-0318	-0.429
chr1	20800001	20850000	chr1-0319	-0.265
chr1	20850001	20900000	chr1-0320	-0.164
chr1	20900001	20950000	chr1-0321	-0.392
chr1	20950001	21000000	chr1-0322	-0.359
chr1	21000001	21050000	chr1-0323	-0.312
chr1	21050001	21100000	chr1-0324	-0.282
chr1	21100001	21150000	chr1-0325	-0.331
chr1	21150001	21300000	chr1-0326	-0.574
chr1	21300001	21400000	chr1-0327	-0.475
chr1	21400001	21500000	chr1-0328	-0.424
chr1	21500001	21550000	chr1-0329	-0.361
chr1	21550001	21600000	chr1-0330	-0.416
chr1	21600001	21650000	chr1-0331	-0.32
chr1	21650001	21700000	chr1-0332	-0.337
chr1	21700001	21800000	chr1-0333	-0.423
chr1	21800001	21850000	chr1-0334	-0.261
chr1	21850001	21900000	chr1-0335	-0.511
chr1	21900001	21950000	chr1-0336	-0.312
chr1	21950001	22000000	chr1-0337	-0.376
chr1	22000001	22100000	chr1-0338	-0.535
chr1	22100001	22150000	chr1-0339	-0.365
chr1	22150001	22200000	chr1-0340	-0.352
chr1	22200001	22250000	chr1-0341	-0.28
chr1	22250001	22300000	chr1-0342	-0.577
chr1	22300001	22400000	chr1-0343	-0.38
chr1	22400001	22450000	chr1-0344	-0.416
chr1	22450001	22500000	chr1-0345	-0.384
chr1	22500001	22550000	chr1-0346	-0.334
chr1	22550001	22600000	chr1-0347	-0.294
chr1	22600001	22650000	chr1-0348	-0.169
chr1	22650001	22700000	chr1-0349	-0.542
chr1	22700001	22750000	chr1-0350	-0.509
chr1	22750001	22800000	chr1-0351	-0.344
chr1	22800001	22850000	chr1-0352	-0.258
chr1	22850001	22900000	chr1-0353	-0.462
chr1	22900001	22950000	chr1-0354	-0.394
chr1	22950001	23000000	chr1-0355	-0.477
chr1	23000001	23050000	chr1-0356	-0.389
chr1	23050001	23100000	chr1-0357	-0.386
chr1	23100001	23150000	chr1-0358	-0.423
chr1	23150001	23200000	chr1-0359	-0.37
chr1	23200001	23250000	chr1-0360	-0.316
chr1	23250001	23300000	chr1-0361	-0.336
chr1	23300001	23350000	chr1-0362	-0.325
chr1	23350001	23450000	chr1-0363	-0.604
chr1	23450001	23500000	chr1-0364	-0.474
chr1	23500001	23550000	chr1-0365	-0.364
chr1	23550001	23650000	chr1-0366	-0.667
chr1	23650001	23700000	chr1-0367	-0.218
chr1	23700001	23750000	chr1-0368	-0.341
chr1	23750001	23800000	chr1-0369	-0.384
chr1	23800001	23850000	chr1-0370	-0.403
chr1	23850001	23900000	chr1-0371	-0.328
chr1	23900001	23950000	chr1-0372	-0.441
chr1	23950001	24000000	chr1-0373	-0.473
chr1	24000001	24050000	chr1-0374	-0.441
chr1	24050001	24100000	chr1-0375	-0.376
chr1	24100001	24150000	chr1-0376	-0.347
chr1	24150001	24200000	chr1-0377	-0.35
chr1	24200001	24250000	chr1-0378	-0.441
chr1	24250001	24300000	chr1-0379	-0.329
chr1	24300001	24350000	chr1-0380	-0.404
chr1	24350001	24400000	chr1-0381	-0.334
chr1	24400001	24450000	chr1-0382	-0.583
chr1	24450001	24500000	chr1-0383	-0.266
chr1	24500001	24600000	chr1-0384	-0.327
chr1	24600001	24650000	chr1-0385	-0.542
chr1	24650001	24700000	chr1-0386	-0.492
chr1	24700001	24750000	chr1-0387	-0.504
chr1	24750001	24800000	chr1-0388	-0.512
chr1	24800001	24850000	chr1-0389	-0.293
chr1	24850001	24900000	chr1-0390	-0.477
chr1	24900001	24950000	chr1-0391	-0.435
chr1	24950001	25000000	chr1-0392	-0.287
chr1	25000001	25050000	chr1-0393	-0.563
chr1	25050001	25100000	chr1-0394	-0.284
chr1	25100001	25200000	chr1-0395	-0.485
chr1	25200001	25250000	chr1-0396	-0.397
chr1	25250001	25300000	chr1-0397	-0.347
chr1	25300001	25350000	chr1-0398	-0.467
chr1	25350001	25400000	chr1-0399	-0.563
chr1	25400001	25450000	chr1-0400	-0.536
chr1	25450001	25500000	chr1-0401	-0.566
chr1	25500001	25550000	chr1-0402	-0.484
chr1	25550001	25600000	chr1-0403	-0.297
chr1	25600001	25750000	chr1-0404	-0.281
chr1	25750001	25850000	chr1-0405	-0.583
chr1	25850001	25900000	chr1-0406	-0.354
chr1	25900001	25950000	chr1-0407	-0.314
chr1	25950001	26000000	chr1-0408	-0.407
chr1	26000001	26050000	chr1-0409	-0.411
chr1	26050001	26100000	chr1-0410	-0.438
chr1	26100001	26150000	chr1-0411	-0.351
chr1	26150001	26200000	chr1-0412	-0.301
chr1	26200001	26250000	chr1-0413	-0.445
chr1	26250001	26300000	chr1-0414	-0.467
chr1	26300001	26350000	chr1-0415	-0.453
chr1	26350001	26400000	chr1-0416	-0.374
chr1	26400001	26450000	chr1-0417	-0.448
chr1	26450001	26500000	chr1-0418	-0.274
chr1	26500001	26550000	chr1-0419	-0.509
chr1	26550001	26600000	chr1-0420	-0.312
chr1	26600001	26650000	chr1-0421	-0.341
chr1	26650001	26700000	chr1-0422	-0.341
chr1	26700001	26750000	chr1-0423	-0.445
chr1	26750001	26800000	chr1-0424	-0.221
chr1	26800001	26850000	chr1-0425	-0.309
chr1	26850001	26900000	chr1-0426	-0.378
chr1	26900001	27000000	chr1-0427	-0.593
chr1	27000001	27050000	chr1-0428	-0.303
chr1	27050001	27100000	chr1-0429	-0.502
chr1	27100001	27150000	chr1-0430	-0.419
chr1	27150001	27200000	chr1-0431	-0.302
chr1	27200001	27250000	chr1-0432	-0.325
chr1	27250001	27300000	chr1-0433	-0.424
chr1	27300001	27350000	chr1-0434	-0.276
chr1	27350001	27400000	chr1-0435	-0.375
chr1	27400001	27450000	chr1-0436	-0.379
chr1	27450001	27500000	chr1-0437	-0.385
chr1	27500001	27600000	chr1-0438	-0.39
chr1	27600001	27650000	chr1-0439	-0.368
chr1	27650001	27700000	chr1-0440	-0.219
chr1	27700001	27750000	chr1-0441	-0.387
chr1	27750001	27850000	chr1-0442	-0.38
chr1	27850001	27900000	chr1-0443	-0.328
chr1	27900001	27950000	chr1-0444	-0.425
chr1	27950001	28000000	chr1-0445	-0.466
chr1	28000001	28150000	chr1-0446	-0.299
chr1	28150001	28200000	chr1-0447	-0.335
chr1	28200001	28250000	chr1-0448	-0.449
chr1	28250001	28300000	chr1-0449	-0.169
chr1	28300001	28400000	chr1-0450	-0.539
chr1	28400001	28450000	chr1-0451	-0.335
chr1	28450001	28500000	chr1-0452	-0.501
chr1	28500001	28550000	chr1-0453	-0.468
chr1	28550001	28600000	chr1-0454	-0.505
chr1	28600001	28650000	chr1-0455	-0.52
chr1	28650001	28700000	chr1-0456	-0.269
chr1	28700001	28800000	chr1-0457	-0.512
chr1	28800001	28850000	chr1-0458	-0.337
chr1	28850001	28900000	chr1-0459	-0.331
chr1	28900001	28950000	chr1-0460	-0.386
chr1	28950001	29000000	chr1-0461	-0.4
chr1	29000001	29100000	chr1-0462	-0.417
chr1	29100001	29150000	chr1-0463	-0.432
chr1	29150001	29200000	chr1-0464	-0.659
chr1	29200001	29250000	chr1-0465	-0.278
chr1	29250001	29400000	chr1-0466	-0.529
chr1	29400001	29450000	chr1-0467	-0.27
chr1	29450001	29500000	chr1-0468	-0.312
chr1	29500001	29550000	chr1-0469	-0.53
chr1	29550001	29600000	chr1-0470	-0.302
chr1	29600001	29650000	chr1-0471	-0.32
chr1	29650001	29700000	chr1-0472	-0.459
chr1	29700001	29800000	chr1-0473	-0.482
chr1	29800001	29878082	chr1-0474	-0.555
chr1	30028083	30150000	chr1-0475	-0.452
chr1	30150001	30200000	chr1-0476	-0.479
chr1	30200001	30350000	chr1-0477	-0.288
chr1	30350001	30550000	chr1-0478	-0.494
chr1	30550001	30700000	chr1-0479	-0.387
chr1	30700001	30750000	chr1-0480	-0.476
chr1	30750001	30900000	chr1-0481	-0.356
chr1	30900001	31150000	chr1-0482	-0.511
chr1	31150001	31200000	chr1-0483	-0.334
chr1	31200001	31250000	chr1-0484	-0.409
chr1	31250001	31300000	chr1-0485	-0.386
chr1	31300001	31350000	chr1-0486	-0.388
chr1	31350001	31400000	chr1-0487	-0.436
chr1	31400001	31450000	chr1-0488	-0.344
chr1	31450001	31500000	chr1-0489	-0.576
chr1	31500001	31550000	chr1-0490	-0.386
chr1	31550001	31650000	chr1-0491	-0.468
chr1	31650001	31700000	chr1-0492	-0.36
chr1	31700001	31750000	chr1-0493	-0.451
chr1	31750001	31800000	chr1-0494	-0.195
chr1	31800001	31850000	chr1-0495	-0.348
chr1	31850001	31900000	chr1-0496	-0.406
chr1	31900001	31950000	chr1-0497	-0.329
chr1	31950001	32000000	chr1-0498	-0.65
chr1	32000001	32050000	chr1-0499	-0.399
chr1	32050001	32100000	chr1-0500	-0.336
chr1	32100001	32150000	chr1-0501	-0.306
chr1	32150001	32200000	chr1-0502	-0.254
chr1	32200001	32250000	chr1-0503	-0.293
chr1	32250001	32300000	chr1-0504	-0.377
chr1	32300001	32350000	chr1-0505	-0.54
chr1	32350001	32400000	chr1-0506	-0.418
chr1	32400001	32450000	chr1-0507	-0.424
chr1	32450001	32500000	chr1-0508	-0.247
chr1	32500001	32550000	chr1-0509	-0.419
chr1	32550001	32600000	chr1-0510	-0.393
chr1	32600001	32650000	chr1-0511	-0.401
chr1	32650001	32700000	chr1-0512	-0.279
chr1	32700001	32750000	chr1-0513	-0.247
chr1	32750001	32800000	chr1-0514	-0.338
chr1	32800001	32850000	chr1-0515	-0.199
chr1	32850001	32900000	chr1-0516	-0.437
chr1	32900001	32950000	chr1-0517	-0.276
chr1	32950001	33000000	chr1-0518	-0.543
chr1	33000001	33100000	chr1-0519	-0.263
chr1	33100001	33150000	chr1-0520	-0.28
chr1	33150001	33200000	chr1-0521	-0.41
chr1	33200001	33250000	chr1-0522	-0.377
chr1	33250001	33300000	chr1-0523	-0.368
chr1	33300001	33350000	chr1-0524	-0.407
chr1	33350001	33400000	chr1-0525	-0.263
chr1	33400001	33450000	chr1-0526	-0.406
chr1	33450001	33500000	chr1-0527	0.046
chr1	33500001	33550000	chr1-0528	0.146
chr1	33550001	33600000	chr1-0529	0.068
chr1	33600001	33650000	chr1-0530	0.007
chr1	33650001	33750000	chr1-0531	0.106
chr1	33750001	33800000	chr1-0532	0.113
chr1	33800001	33850000	chr1-0533	0.053
chr1	33850001	33900000	chr1-0534	-0.024
chr1	33900001	33950000	chr1-0535	0.001
chr1	33950001	34050000	chr1-0536	-0.014
chr1	34050001	34100000	chr1-0537	0.083
chr1	34100001	34300000	chr1-0538	-0.017
chr1	34300001	34350000	chr1-0539	-0.069
chr1	34350001	34600000	chr1-0540	0.094
chr1	34600001	34650000	chr1-0541	0.122
chr1	34650001	34900000	chr1-0542	-0.118
chr1	34900001	35100000	chr1-0543	-0.178
chr1	35100001	35200000	chr1-0544	-0.001
chr1	35200001	35250000	chr1-0545	0.053
chr1	35250001	35300000	chr1-0546	0.084
chr1	35300001	35350000	chr1-0547	0.026
chr1	35350001	35400000	chr1-0548	0.044
chr1	35400001	35450000	chr1-0549	-0.012
chr1	35450001	35500000	chr1-0550	-0.019
chr1	35500001	35550000	chr1-0551	0.102
chr1	35550001	35650000	chr1-0552	-0.107
chr1	35650001	35700000	chr1-0553	-0.014
chr1	35700001	35750000	chr1-0554	0.118
chr1	35750001	35900000	chr1-0555	-0.139
chr1	35900001	36000000	chr1-0556	-0.002
chr1	36000001	36050000	chr1-0557	0.134
chr1	36050001	36100000	chr1-0558	0.001
chr1	36100001	36150000	chr1-0559	0.138
chr1	36150001	36200000	chr1-0560	0.176
chr1	36200001	36300000	chr1-0561	0.133
chr1	36300001	36350000	chr1-0562	-0.03
chr1	36350001	36400000	chr1-0563	0.106
chr1	36400001	36550000	chr1-0564	-0.102
chr1	36550001	36600000	chr1-0565	0.074
chr1	36600001	36650000	chr1-0566	0.136
chr1	36650001	36750000	chr1-0567	-0.047
chr1	36750001	36800000	chr1-0568	0.104
chr1	36800001	36850000	chr1-0569	0.058
chr1	36850001	36900000	chr1-0570	0.011
chr1	36900001	36950000	chr1-0571	0.062
chr1	36950001	37000000	chr1-0572	0.216
chr1	37000001	37050000	chr1-0573	0.009
chr1	37050001	37100000	chr1-0574	-0.058
chr1	37100001	37200000	chr1-0575	-0.169
chr1	37200001	37300000	chr1-0576	0.007
chr1	37300001	37350000	chr1-0577	-0.024
chr1	37350001	37450000	chr1-0578	0
chr1	37450001	37500000	chr1-0579	0.041
chr1	37500001	37550000	chr1-0580	0.162
chr1	37550001	37750000	chr1-0581	-0.004
chr1	37750001	37800000	chr1-0582	0.182
chr1	37800001	37900000	chr1-0583	-0.063
chr1	37900001	37950000	chr1-0584	0.101
chr1	37950001	38000000	chr1-0585	-0.097
chr1	38000001	38050000	chr1-0586	-0.012
chr1	38050001	38100000	chr1-0587	0.001
chr1	38100001	38150000	chr1-0588	0.002
chr1	38150001	38200000	chr1-0589	0.129
chr1	38200001	38250000	chr1-0590	0.114
chr1	38250001	38300000	chr1-0591	0.097
chr1	38300001	38350000	chr1-0592	0.096
chr1	38350001	38400000	chr1-0593	-0.045
chr1	38400001	38450000	chr1-0594	0.007
chr1	38450001	38500000	chr1-0595	0.042
chr1	38500001	38550000	chr1-0596	0.055
chr1	38550001	38600000	chr1-0597	0.021
chr1	38600001	38650000	chr1-0598	-0.037
chr1	38650001	38700000	chr1-0599	-0.066
chr1	38700001	38750000	chr1-0600	0.028
chr1	38750001	38900000	chr1-0601	-0.095
chr1	38900001	38950000	chr1-0602	-0.058
chr1	38950001	39000000	chr1-0603	-0.109
chr1	39000001	39050000	chr1-0604	-0.057
chr1	39050001	39250000	chr1-0605	-0.038
chr1	39250001	39300000	chr1-0606	0.064
chr1	39300001	39350000	chr1-0607	0.093
chr1	39350001	39400000	chr1-0608	0.016
chr1	39400001	39450000	chr1-0609	0.133
chr1	39450001	39500000	chr1-0610	0.029
chr1	39500001	39550000	chr1-0611	0.008
chr1	39550001	39600000	chr1-0612	-0.019
chr1	39600001	39650000	chr1-0613	-0.11
chr1	39650001	39700000	chr1-0614	0.078
chr1	39700001	39750000	chr1-0615	0.044
chr1	39750001	39850000	chr1-0616	-0.138
chr1	39850001	39900000	chr1-0617	-0.015
chr1	39900001	39950000	chr1-0618	-0.003
chr1	39950001	40000000	chr1-0619	0.001
chr1	40000001	40050000	chr1-0620	0.041
chr1	40050001	40100000	chr1-0621	0.13
chr1	40100001	40150000	chr1-0622	0.058
chr1	40150001	40200000	chr1-0623	-0.013
chr1	40200001	40250000	chr1-0624	-0.002
chr1	40250001	40300000	chr1-0625	-0.005
chr1	40300001	40350000	chr1-0626	-0.054
chr1	40350001	40400000	chr1-0627	0.049
chr1	40400001	40500000	chr1-0628	0.162
chr1	40500001	40550000	chr1-0629	0.036
chr1	40550001	40600000	chr1-0630	0.053
chr1	40600001	40700000	chr1-0631	0.012
chr1	40700001	40750000	chr1-0632	-0.083
chr1	40750001	40800000	chr1-0633	0.181
chr1	40800001	40850000	chr1-0634	0.055
chr1	40850001	40900000	chr1-0635	-0.068
chr1	40900001	40950000	chr1-0636	0.138
chr1	40950001	41000000	chr1-0637	0.086
chr1	41000001	41150000	chr1-0638	0.004
chr1	41150001	41200000	chr1-0639	0.063
chr1	41200001	41250000	chr1-0640	-0.087
chr1	41250001	41300000	chr1-0641	0.03
chr1	41300001	41350000	chr1-0642	0.041
chr1	41350001	41400000	chr1-0643	-0.13
chr1	41400001	41450000	chr1-0644	0.053
chr1	41450001	41500000	chr1-0645	-0.006
chr1	41500001	41600000	chr1-0646	0.13
chr1	41600001	41700000	chr1-0647	-0.05
chr1	41700001	41800000	chr1-0648	0.051
chr1	41800001	41850000	chr1-0649	0.086
chr1	41850001	41900000	chr1-0650	0.063
chr1	41900001	41950000	chr1-0651	0.029
chr1	41950001	42000000	chr1-0652	0.109
chr1	42000001	42050000	chr1-0653	0.055
chr1	42050001	42100000	chr1-0654	-0.024
chr1	42100001	42150000	chr1-0655	0.077
chr1	42150001	42200000	chr1-0656	-0.032
chr1	42200001	42250000	chr1-0657	-0.085
chr1	42250001	42350000	chr1-0658	0.115
chr1	42350001	42400000	chr1-0659	0.009
chr1	42400001	42500000	chr1-0660	-0.156
chr1	42500001	42600000	chr1-0661	0.013
chr1	42600001	42650000	chr1-0662	0.034
chr1	42650001	42700000	chr1-0663	-0.147
chr1	42700001	42800000	chr1-0664	-0.125
chr1	42800001	42850000	chr1-0665	-0.006
chr1	42850001	42950000	chr1-0666	-0.031
chr1	42950001	43100000	chr1-0667	-0.006
chr1	43100001	43200000	chr1-0668	0.022
chr1	43200001	43250000	chr1-0669	0.131
chr1	43250001	43300000	chr1-0670	0.013
chr1	43300001	43350000	chr1-0671	0.118
chr1	43350001	43400000	chr1-0672	0.056
chr1	43400001	43450000	chr1-0673	0.015
chr1	43450001	43500000	chr1-0674	0.021
chr1	43500001	43600000	chr1-0675	-0.036
chr1	43600001	43650000	chr1-0676	0.052
chr1	43650001	43700000	chr1-0677	0.033
chr1	43700001	43750000	chr1-0678	0.021
chr1	43750001	43800000	chr1-0679	0.07
chr1	43800001	43850000	chr1-0680	0.091
chr1	43850001	43900000	chr1-0681	-0.028
chr1	43900001	43950000	chr1-0682	0.036
chr1	43950001	44000000	chr1-0683	-0.038
chr1	44000001	44050000	chr1-0684	0.094
chr1	44050001	44100000	chr1-0685	0.037
chr1	44100001	44150000	chr1-0686	0.001
chr1	44150001	44200000	chr1-0687	0.054
chr1	44200001	44300000	chr1-0688	-0.058
chr1	44300001	44350000	chr1-0689	-0.056
chr1	44350001	44400000	chr1-0690	0.212
chr1	44400001	44450000	chr1-0691	0.113
chr1	44450001	44500000	chr1-0692	0.093
chr1	44500001	44550000	chr1-0693	-0.006
chr1	44550001	44650000	chr1-0694	0.05
chr1	44650001	44700000	chr1-0695	0.074
chr1	44700001	44750000	chr1-0696	0.087
chr1	44750001	44800000	chr1-0697	0.031
chr1	44800001	44850000	chr1-0698	0.019
chr1	44850001	44900000	chr1-0699	0.116
chr1	44900001	45000000	chr1-0700	-0.036
chr1	45000001	45050000	chr1-0701	0.019
chr1	45050001	45100000	chr1-0702	0.107
chr1	45100001	45150000	chr1-0703	0.067
chr1	45150001	45200000	chr1-0704	-0.064
chr1	45200001	45250000	chr1-0705	-0.027
chr1	45250001	45300000	chr1-0706	0.078
chr1	45300001	45350000	chr1-0707	-0.014
chr1	45350001	45450000	chr1-0708	-0.162
chr1	45450001	45500000	chr1-0709	0.114
chr1	45500001	45750000	chr1-0710	-0.041
chr1	45750001	45800000	chr1-0711	0.098
chr1	45800001	45850000	chr1-0712	0.082
chr1	45850001	45950000	chr1-0713	-0.164
chr1	45950001	46000000	chr1-0714	0.098
chr1	46000001	46050000	chr1-0715	0.101
chr1	46050001	46100000	chr1-0716	0.01
chr1	46100001	46150000	chr1-0717	0.086
chr1	46150001	46200000	chr1-0718	-0.366
chr1	46200001	46250000	chr1-0719	-0.307
chr1	46250001	46300000	chr1-0720	-0.431
chr1	46300001	46350000	chr1-0721	-0.44
chr1	46350001	46450000	chr1-0722	-0.732
chr1	46450001	46500000	chr1-0723	-0.415
chr1	46500001	46550000	chr1-0724	-0.409
chr1	46550001	46600000	chr1-0725	-0.373
chr1	46600001	46650000	chr1-0726	-0.309
chr1	46650001	46700000	chr1-0727	-0.379
chr1	46700001	46750000	chr1-0728	-0.31
chr1	46750001	46800000	chr1-0729	-0.301
chr1	46800001	46850000	chr1-0730	-0.302
chr1	46850001	46900000	chr1-0731	-0.339
chr1	46900001	46950000	chr1-0732	-0.285
chr1	46950001	47000000	chr1-0733	-0.219
chr1	47000001	47050000	chr1-0734	-0.362
chr1	47050001	47100000	chr1-0735	-0.298
chr1	47100001	47150000	chr1-0736	-0.383
chr1	47150001	47200000	chr1-0737	-0.4
chr1	47200001	47250000	chr1-0738	-0.464
chr1	47250001	47450000	chr1-0739	-0.462
chr1	47450001	47600000	chr1-0740	-0.475
chr1	47600001	47650000	chr1-0741	-0.319
chr1	47650001	47700000	chr1-0742	-0.216
chr1	47700001	47850000	chr1-0743	-0.216
chr1	47850001	47900000	chr1-0744	-0.403
chr1	47900001	47950000	chr1-0745	-0.23
chr1	47950001	48000000	chr1-0746	-0.217
chr1	48000001	48050000	chr1-0747	-0.558
chr1	48050001	48150000	chr1-0748	-0.361
chr1	48150001	48200000	chr1-0749	-0.36
chr1	48200001	48250000	chr1-0750	-0.413
chr1	48250001	48300000	chr1-0751	-0.439
chr1	48300001	48400000	chr1-0752	-0.519
chr1	48400001	48450000	chr1-0753	-0.622
chr1	48450001	48500000	chr1-0754	-0.516
chr1	48500001	48550000	chr1-0755	-0.537
chr1	48550001	48650000	chr1-0756	-0.834
chr1	48650001	48700000	chr1-0757	-0.399
chr1	48700001	48900000	chr1-0758	-0.724
chr1	48900001	48950000	chr1-0759	-0.332
chr1	48950001	49100000	chr1-0760	-0.34
chr1	49100001	49200000	chr1-0761	-0.35
chr1	49200001	49250000	chr1-0762	-0.448
chr1	49250001	49550000	chr1-0763	-0.44
chr1	49550001	49800000	chr1-0764	-0.604
chr1	49800001	50450000	chr1-0765	-0.504
chr1	50450001	50550000	chr1-0766	-0.257
chr1	50550001	50600000	chr1-0767	-0.628
chr1	50600001	50750000	chr1-0768	-0.606
chr1	50750001	50850000	chr1-0769	-0.384
chr1	50850001	50900000	chr1-0770	-0.096
chr1	50900001	51050000	chr1-0771	-0.496
chr1	51050001	51150000	chr1-0772	-0.58
chr1	51150001	51400000	chr1-0773	-0.513
chr1	51400001	51450000	chr1-0774	-0.195
chr1	51450001	51650000	chr1-0775	-0.564
chr1	51650001	51700000	chr1-0776	-0.352
chr1	51700001	51750000	chr1-0777	-0.526
chr1	51750001	51800000	chr1-0778	-0.436
chr1	51800001	51850000	chr1-0779	-0.306
chr1	51850001	51950000	chr1-0780	-0.501
chr1	51950001	52000000	chr1-0781	-0.327
chr1	52000001	52050000	chr1-0782	-0.567
chr1	52050001	52150000	chr1-0783	-0.518
chr1	52150001	52200000	chr1-0784	-0.375
chr1	52200001	52300000	chr1-0785	-0.557
chr1	52300001	52350000	chr1-0786	-0.306
chr1	52350001	52450000	chr1-0787	-0.386
chr1	52450001	52500000	chr1-0788	-0.321
chr1	52500001	52550000	chr1-0789	-0.317
chr1	52550001	52650000	chr1-0790	-0.489
chr1	52650001	52800000	chr1-0791	-0.472
chr1	52800001	52850000	chr1-0792	-0.258
chr1	52850001	52900000	chr1-0793	-0.517
chr1	52900001	53000000	chr1-0794	-0.64
chr1	53000001	53050000	chr1-0795	-0.467
chr1	53050001	53150000	chr1-0796	-0.324
chr1	53150001	53200000	chr1-0797	-0.386
chr1	53200001	53350000	chr1-0798	-0.36
chr1	53350001	53400000	chr1-0799	-0.385
chr1	53400001	53500000	chr1-0800	-0.698
chr1	53500001	53550000	chr1-0801	-0.178
chr1	53550001	53600000	chr1-0802	-0.356
chr1	53600001	53650000	chr1-0803	-0.375
chr1	53650001	53700000	chr1-0804	-0.337
chr1	53700001	53750000	chr1-0805	-0.374
chr1	53750001	53800000	chr1-0806	-0.32
chr1	53800001	53850000	chr1-0807	-0.363
chr1	53850001	53900000	chr1-0808	-0.478
chr1	53900001	53950000	chr1-0809	-0.302
chr1	53950001	54000000	chr1-0810	-0.308
chr1	54000001	54050000	chr1-0811	-0.263
chr1	54050001	54100000	chr1-0812	-0.417
chr1	54100001	54150000	chr1-0813	-0.385
chr1	54150001	54200000	chr1-0814	-0.349
chr1	54200001	54250000	chr1-0815	-0.571
chr1	54250001	54350000	chr1-0816	-0.386
chr1	54350001	54400000	chr1-0817	-0.439
chr1	54400001	54450000	chr1-0818	-0.515
chr1	54450001	54500000	chr1-0819	-0.497
chr1	54500001	54550000	chr1-0820	-0.354
chr1	54550001	54600000	chr1-0821	-0.337
chr1	54600001	54650000	chr1-0822	-0.506
chr1	54650001	54700000	chr1-0823	-0.355
chr1	54700001	54750000	chr1-0824	-0.371
chr1	54750001	54800000	chr1-0825	-0.377
chr1	54800001	54850000	chr1-0826	-0.528
chr1	54850001	54900000	chr1-0827	-0.384
chr1	54900001	54950000	chr1-0828	-0.415
chr1	54950001	55000000	chr1-0829	-0.466
chr1	55000001	55050000	chr1-0830	-0.329
chr1	55050001	55100000	chr1-0831	-0.393
chr1	55100001	55150000	chr1-0832	-0.501
chr1	55150001	55200000	chr1-0833	-0.329
chr1	55200001	55250000	chr1-0834	-0.455
chr1	55250001	55300000	chr1-0835	-0.384
chr1	55300001	55350000	chr1-0836	-0.527
chr1	55350001	55400000	chr1-0837	-0.333
chr1	55400001	55450000	chr1-0838	-0.403
chr1	55450001	55500000	chr1-0839	-0.61
chr1	55500001	55550000	chr1-0840	-0.468
chr1	55550001	55700000	chr1-0841	-0.315
chr1	55700001	55750000	chr1-0842	-0.596
chr1	55750001	55850000	chr1-0843	-0.612
chr1	55850001	55950000	chr1-0844	-0.533
chr1	55950001	56050000	chr1-0845	-0.679
chr1	56050001	56200000	chr1-0846	-0.442
chr1	56200001	56400000	chr1-0847	-0.569
chr1	56400001	56500000	chr1-0848	-0.591
chr1	56500001	56700000	chr1-0849	-0.523
chr1	56700001	56850000	chr1-0850	-0.646
chr1	56850001	56900000	chr1-0851	-0.449
chr1	56900001	56950000	chr1-0852	-0.457
chr1	56950001	57000000	chr1-0853	-0.51
chr1	57000001	57050000	chr1-0854	-0.579
chr1	57050001	57250000	chr1-0855	-0.425
chr1	57250001	57300000	chr1-0856	-0.551
chr1	57300001	57400000	chr1-0857	-0.537
chr1	57400001	57450000	chr1-0858	-0.671
chr1	57450001	57550000	chr1-0859	-0.615
chr1	57550001	57750000	chr1-0860	-0.584
chr1	57750001	57850000	chr1-0861	-0.578
chr1	57850001	57900000	chr1-0862	-0.401
chr1	57900001	58100000	chr1-0863	-0.569
chr1	58100001	58300000	chr1-0864	-0.62
chr1	58300001	58500000	chr1-0865	-0.509
chr1	58500001	58700000	chr1-0866	-0.502
chr1	58700001	58750000	chr1-0867	-0.255
chr1	58750001	59000000	chr1-0868	-0.531
chr1	59000001	59150000	chr1-0869	-0.427
chr1	59150001	59200000	chr1-0870	-0.593
chr1	59200001	59250000	chr1-0871	-0.357
chr1	59250001	59300000	chr1-0872	-0.296
chr1	59300001	59350000	chr1-0873	-0.733
chr1	59350001	59400000	chr1-0874	-0.455
chr1	59400001	59500000	chr1-0875	-0.536
chr1	59500001	59550000	chr1-0876	-0.707
chr1	59550001	59650000	chr1-0877	-0.476
chr1	59650001	59750000	chr1-0878	-0.45
chr1	59750001	59800000	chr1-0879	-0.314
chr1	59800001	59900000	chr1-0880	-0.633
chr1	59900001	60000000	chr1-0881	-0.593
chr1	60000001	60100000	chr1-0882	-0.549
chr1	60100001	60150000	chr1-0883	-0.64
chr1	60150001	60200000	chr1-0884	-0.669
chr1	60200001	60250000	chr1-0885	-0.629
chr1	60250001	60350000	chr1-0886	-0.465
chr1	60350001	60400000	chr1-0887	-0.421
chr1	60400001	60600000	chr1-0888	-0.446
chr1	60600001	61300000	chr1-0889	-0.637
chr1	61300001	61400000	chr1-0890	-0.664
chr1	61400001	61500000	chr1-0891	-0.674
chr1	61500001	61550000	chr1-0892	-0.349
chr1	61550001	61650000	chr1-0893	-0.66
chr1	61650001	61750000	chr1-0894	-0.501
chr1	61750001	61800000	chr1-0895	-0.514
chr1	61800001	61900000	chr1-0896	-0.572
chr1	61900001	62100000	chr1-0897	-0.672
chr1	62100001	62150000	chr1-0898	-0.477
chr1	62150001	62200000	chr1-0899	-0.45
chr1	62200001	62250000	chr1-0900	-0.414
chr1	62250001	62400000	chr1-0901	-0.51
chr1	62400001	62550000	chr1-0902	-0.565
chr1	62550001	62650000	chr1-0903	-0.565
chr1	62650001	62700000	chr1-0904	-0.351
chr1	62700001	62750000	chr1-0905	-0.516
chr1	62750001	62800000	chr1-0906	-0.398
chr1	62800001	62900000	chr1-0907	-0.379
chr1	62900001	62950000	chr1-0908	0.078
chr1	62950001	63150000	chr1-0909	-0.21
chr1	63150001	63200000	chr1-0910	-0.041
chr1	63200001	63250000	chr1-0911	-0.187
chr1	63250001	63450000	chr1-0912	-0.082
chr1	63450001	63500000	chr1-0913	-0.205
chr1	63500001	63650000	chr1-0914	-0.082
chr1	63650001	63750000	chr1-0915	-0.033
chr1	63750001	63800000	chr1-0916	0.09
chr1	63800001	63850000	chr1-0917	0.096
chr1	63850001	63950000	chr1-0918	-0.08
chr1	63950001	64000000	chr1-0919	-0.064
chr1	64000001	64050000	chr1-0920	-0.071
chr1	64050001	64100000	chr1-0921	-0.04
chr1	64100001	64200000	chr1-0922	-0.047
chr1	64200001	64250000	chr1-0923	0.025
chr1	64250001	64300000	chr1-0924	-0.069
chr1	64300001	64350000	chr1-0925	0.005
chr1	64350001	64400000	chr1-0926	-0.115
chr1	64400001	64500000	chr1-0927	-0.09
chr1	64500001	64550000	chr1-0928	-0.09
chr1	64550001	64650000	chr1-0929	-0.091
chr1	64650001	64700000	chr1-0930	0.029
chr1	64700001	64900000	chr1-0931	-0.037
chr1	64900001	64950000	chr1-0932	0.13
chr1	64950001	65000000	chr1-0933	-0.106
chr1	65000001	65200000	chr1-0934	-0.124
chr1	65200001	65300000	chr1-0935	-0.028
chr1	65300001	65350000	chr1-0936	-0.104
chr1	65350001	65400000	chr1-0937	-0.06
chr1	65400001	65450000	chr1-0938	0.177
chr1	65450001	65500000	chr1-0939	-0.062
chr1	65500001	65600000	chr1-0940	-0.051
chr1	65600001	65650000	chr1-0941	0.008
chr1	65650001	65750000	chr1-0942	0.045
chr1	65750001	65850000	chr1-0943	-0.062
chr1	65850001	65900000	chr1-0944	-0.051
chr1	65900001	65950000	chr1-0945	-0.216
chr1	65950001	66000000	chr1-0946	-0.201
chr1	66000001	66250000	chr1-0947	0.019
chr1	66250001	66450000	chr1-0948	0.055
chr1	66450001	66600000	chr1-0949	-0.034
chr1	66600001	66700000	chr1-0950	-0.195
chr1	66700001	66750000	chr1-0951	-0.068
chr1	66750001	66800000	chr1-0952	-0.103
chr1	66800001	66850000	chr1-0953	-0.034
chr1	66850001	66950000	chr1-0954	-0.178
chr1	66950001	67000000	chr1-0955	0.074
chr1	67000001	67150000	chr1-0956	-0.14
chr1	67150001	67200000	chr1-0957	0.036
chr1	67200001	67250000	chr1-0958	0.035
chr1	67250001	67350000	chr1-0959	-0.184
chr1	67350001	67400000	chr1-0960	0.021
chr1	67400001	67500000	chr1-0961	-0.139
chr1	67500001	67600000	chr1-0962	0.073
chr1	67600001	67650000	chr1-0963	-0.176
chr1	67650001	67750000	chr1-0964	-0.197
chr1	67750001	67800000	chr1-0965	-0.004
chr1	67800001	67850000	chr1-0966	-0.013
chr1	67850001	67900000	chr1-0967	0.016
chr1	67900001	68000000	chr1-0968	0.019
chr1	68000001	68050000	chr1-0969	-0.217
chr1	68050001	68150000	chr1-0970	-0.128
chr1	68150001	68200000	chr1-0971	0.067
chr1	68200001	68250000	chr1-0972	-0.121
chr1	68250001	68300000	chr1-0973	0.085
chr1	68300001	68500000	chr1-0974	-0.114
chr1	68500001	68550000	chr1-0975	-0.13
chr1	68550001	68650000	chr1-0976	-0.161
chr1	68650001	68700000	chr1-0977	-0.037
chr1	68700001	68900000	chr1-0978	-0.219
chr1	68900001	68950000	chr1-0979	-0.171
chr1	68950001	69000000	chr1-0980	0.137
chr1	69000001	69700000	chr1-0981	-0.107
chr1	69700001	70000000	chr1-0982	-0.206
chr1	70000001	70050000	chr1-0983	-0.073
chr1	70050001	70350000	chr1-0984	-0.302
chr1	70350001	70500000	chr1-0985	-0.179
chr1	70500001	70650000	chr1-0986	-0.157
chr1	70650001	70700000	chr1-0987	0.022
chr1	70700001	70850000	chr1-0988	-0.057
chr1	70850001	70900000	chr1-0989	-0.005
chr1	70900001	71200000	chr1-0990	-0.184
chr1	71200001	71500000	chr1-0991	-0.242
chr1	71500001	71550000	chr1-0992	-0.02
chr1	71550001	72100000	chr1-0993	-0.148
chr1	72100001	72350000	chr1-0994	-0.34
chr1	72350001	72750000	chr1-0995	-0.035
chr1	72750001	73400000	chr1-0996	-0.049
chr1	73400001	74100000	chr1-0997	-0.377
chr1	74100001	74650000	chr1-0998	-0.253
chr1	74650001	74700000	chr1-0999	-0.143
chr1	74700001	74900000	chr1-1000	-0.202
chr1	74900001	75000000	chr1-1001	-0.245
chr1	75000001	75150000	chr1-1002	-0.178
chr1	75150001	75200000	chr1-1003	-0.038
chr1	75200001	75250000	chr1-1004	-0.076
chr1	75250001	75550000	chr1-1005	-0.242
chr1	75550001	75600000	chr1-1006	-0.031
chr1	75600001	75650000	chr1-1007	0.105
chr1	75650001	75850000	chr1-1008	-0.232
chr1	75850001	76050000	chr1-1009	-0.126
chr1	76050001	76150000	chr1-1010	-0.07
chr1	76150001	76250000	chr1-1011	-0.058
chr1	76250001	76300000	chr1-1012	0.054
chr1	76300001	76500000	chr1-1013	-0.063
chr1	76500001	76550000	chr1-1014	-0.061
chr1	76550001	76750000	chr1-1015	-0.04
chr1	76750001	76800000	chr1-1016	-0.115
chr1	76800001	77200000	chr1-1017	-0.141
chr1	77200001	77350000	chr1-1018	0.082
chr1	77350001	77500000	chr1-1019	-0.139
chr1	77500001	77650000	chr1-1020	-0.243
chr1	77650001	77700000	chr1-1021	0.019
chr1	77700001	77750000	chr1-1022	-0.007
chr1	77750001	77850000	chr1-1023	-0.082
chr1	77850001	77950000	chr1-1024	-0.138
chr1	77950001	78000000	chr1-1025	0.067
chr1	78000001	78100000	chr1-1026	-0.101
chr1	78100001	78200000	chr1-1027	0.028
chr1	78200001	78250000	chr1-1028	-0.095
chr1	78250001	78350000	chr1-1029	-0.18
chr1	78350001	78400000	chr1-1030	-0.137
chr1	78400001	78450000	chr1-1031	-0.038
chr1	78450001	78550000	chr1-1032	0.105
chr1	78550001	78650000	chr1-1033	-0.224
chr1	78650001	78750000	chr1-1034	-0.115
chr1	78750001	78950000	chr1-1035	-0.177
chr1	78950001	79000000	chr1-1036	0.024
chr1	79000001	79100000	chr1-1037	-0.162
chr1	79100001	79200000	chr1-1038	-0.102
chr1	79200001	79500000	chr1-1039	-0.175
chr1	79500001	79700000	chr1-1040	-0.161
chr1	79700001	79950000	chr1-1041	-0.169
chr1	79950001	80500000	chr1-1042	-0.052
chr1	80500001	80950000	chr1-1043	-0.293
chr1	80950001	81400000	chr1-1044	-0.126
chr1	81400001	81650000	chr1-1045	-0.18
chr1	81650001	81800000	chr1-1046	-0.238
chr1	81800001	82000000	chr1-1047	-0.06
chr1	82000001	82250000	chr1-1048	-0.124
chr1	82250001	82300000	chr1-1049	0.025
chr1	82300001	82650000	chr1-1050	-0.141
chr1	82650001	83000000	chr1-1051	-0.211
chr1	83000001	83450000	chr1-1052	-0.182
chr1	83450001	83950000	chr1-1053	-0.22
chr1	83950001	84150000	chr1-1054	-0.219
chr1	84150001	84300000	chr1-1055	-0.17
chr1	84300001	84350000	chr1-1056	0.048
chr1	84350001	84450000	chr1-1057	-0.144
chr1	84450001	84500000	chr1-1058	0.136
chr1	84500001	84600000	chr1-1059	0.109
chr1	84600001	84650000	chr1-1060	0.028
chr1	84650001	84750000	chr1-1061	-0.051
chr1	84750001	84800000	chr1-1062	-0.033
chr1	84800001	84900000	chr1-1063	0.015
chr1	84900001	84950000	chr1-1064	0.199
chr1	84950001	85000000	chr1-1065	0.043
chr1	85000001	85050000	chr1-1066	0.018
chr1	85050001	85100000	chr1-1067	0.028
chr1	85100001	85150000	chr1-1068	-0.04
chr1	85150001	85200000	chr1-1069	-0.102
chr1	85200001	85250000	chr1-1070	0.185
chr1	85250001	85350000	chr1-1071	-0.042
chr1	85350001	85400000	chr1-1072	0.086
chr1	85400001	85450000	chr1-1073	-0.118
chr1	85450001	85500000	chr1-1074	0.091
chr1	85500001	85550000	chr1-1075	-0.01
chr1	85550001	85700000	chr1-1076	-0.035
chr1	85700001	85750000	chr1-1077	-0.043
chr1	85750001	85900000	chr1-1078	-0.129
chr1	85900001	86000000	chr1-1079	-0.008
chr1	86000001	86050000	chr1-1080	0.069
chr1	86050001	86100000	chr1-1081	0.049
chr1	86100001	86200000	chr1-1082	-0.123
chr1	86200001	86600000	chr1-1083	-0.152
chr1	86600001	86850000	chr1-1084	-0.053
chr1	86850001	86900000	chr1-1085	-0.017
chr1	86900001	86950000	chr1-1086	-0.093
chr1	86950001	87150000	chr1-1087	-0.149
chr1	87150001	87200000	chr1-1088	0.064
chr1	87200001	87350000	chr1-1089	-0.11
chr1	87350001	87400000	chr1-1090	0.065
chr1	87400001	87550000	chr1-1091	-0.056
chr1	87550001	87600000	chr1-1092	-0.003
chr1	87600001	87650000	chr1-1093	-0.188
chr1	87650001	87750000	chr1-1094	-0.028
chr1	87750001	87800000	chr1-1095	0.012
chr1	87800001	87850000	chr1-1096	-0.124
chr1	87850001	87950000	chr1-1097	-0.117
chr1	87950001	88150000	chr1-1098	-0.137
chr1	88150001	88300000	chr1-1099	-0.078
chr1	88300001	88450000	chr1-1100	-0.155
chr1	88450001	88650000	chr1-1101	-0.097
chr1	88650001	88900000	chr1-1102	-0.15
chr1	88900001	89100000	chr1-1103	-0.139
chr1	89100001	89150000	chr1-1104	0.001
chr1	89150001	89350000	chr1-1105	0.007
chr1	89350001	89450000	chr1-1106	-0.136
chr1	89450001	89500000	chr1-1107	-0.035
chr1	89500001	89550000	chr1-1108	0.007
chr1	89550001	89600000	chr1-1109	-0.169
chr1	89600001	89700000	chr1-1110	-0.118
chr1	89700001	89750000	chr1-1111	-0.25
chr1	89750001	89850000	chr1-1112	-0.088
chr1	89850001	90000000	chr1-1113	0.029
chr1	90000001	90050000	chr1-1114	-0.057
chr1	90050001	90100000	chr1-1115	-0.024
chr1	90100001	90200000	chr1-1116	0.045
chr1	90200001	90250000	chr1-1117	-0.078
chr1	90250001	90300000	chr1-1118	0.053
chr1	90300001	90350000	chr1-1119	-0.074
chr1	90350001	90400000	chr1-1120	-0.092
chr1	90400001	90450000	chr1-1121	-0.158
chr1	90450001	90500000	chr1-1122	-0.071
chr1	90500001	90700000	chr1-1123	-0.064
chr1	90700001	91150000	chr1-1124	-0.19
chr1	91150001	91200000	chr1-1125	0.16
chr1	91200001	91350000	chr1-1126	0.076
chr1	91350001	91450000	chr1-1127	-0.023
chr1	91450001	91500000	chr1-1128	0.034
chr1	91500001	91600000	chr1-1129	-0.374
chr1	91600001	91850000	chr1-1130	-0.077
chr1	91850001	91950000	chr1-1131	-0.126
chr1	91950001	92000000	chr1-1132	0.099
chr1	92000001	92050000	chr1-1133	0.014
chr1	92050001	92100000	chr1-1134	-0.169
chr1	92100001	92200000	chr1-1135	0.099
chr1	92200001	92250000	chr1-1136	-0.062
chr1	92250001	92350000	chr1-1137	-0.014
chr1	92350001	92400000	chr1-1138	0.093
chr1	92400001	92450000	chr1-1139	0.11
chr1	92450001	92500000	chr1-1140	-0.024
chr1	92500001	92550000	chr1-1141	0.051
chr1	92550001	92750000	chr1-1142	-0.172
chr1	92750001	92900000	chr1-1143	-0.065
chr1	92900001	92950000	chr1-1144	-0.019
chr1	92950001	93000000	chr1-1145	0.194
chr1	93000001	93250000	chr1-1146	-0.173
chr1	93250001	93300000	chr1-1147	-0.098
chr1	93300001	93400000	chr1-1148	-0.061
chr1	93400001	93450000	chr1-1149	-0.057
chr1	93450001	93500000	chr1-1150	0.054
chr1	93500001	93600000	chr1-1151	-0.12
chr1	93600001	93650000	chr1-1152	0.009
chr1	93650001	93800000	chr1-1153	-0.235
chr1	93800001	93850000	chr1-1154	0.031
chr1	93850001	93950000	chr1-1155	-0.049
chr1	93950001	94050000	chr1-1156	-0.012
chr1	94050001	94100000	chr1-1157	-0.032
chr1	94100001	94150000	chr1-1158	-0.069
chr1	94150001	94200000	chr1-1159	-0.044
chr1	94200001	94250000	chr1-1160	-0.071
chr1	94250001	94300000	chr1-1161	0.028
chr1	94300001	94350000	chr1-1162	0.187
chr1	94350001	94450000	chr1-1163	0.142
chr1	94450001	94500000	chr1-1164	0.019
chr1	94500001	94550000	chr1-1165	0.042
chr1	94550001	94600000	chr1-1166	-0.023
chr1	94600001	94700000	chr1-1167	-0.205
chr1	94700001	94750000	chr1-1168	0.016
chr1	94750001	94850000	chr1-1169	-0.162
chr1	94850001	94900000	chr1-1170	-0.065
chr1	94900001	95000000	chr1-1171	-0.111
chr1	95000001	95050000	chr1-1172	-0.026
chr1	95050001	95100000	chr1-1173	-0.048
chr1	95100001	95200000	chr1-1174	0.033
chr1	95200001	95250000	chr1-1175	-0.136
chr1	95250001	95300000	chr1-1176	-0.05
chr1	95300001	95350000	chr1-1177	-0.011
chr1	95350001	95400000	chr1-1178	-0.037
chr1	95400001	95500000	chr1-1179	-0.138
chr1	95500001	95550000	chr1-1180	-0.027
chr1	95550001	95600000	chr1-1181	-0.025
chr1	95600001	95700000	chr1-1182	-0.024
chr1	95700001	95800000	chr1-1183	-0.241
chr1	95800001	95850000	chr1-1184	-0.295
chr1	95850001	96000000	chr1-1185	-0.115
chr1	96000001	96400000	chr1-1186	-0.248
chr1	96400001	96800000	chr1-1187	-0.329
chr1	96800001	96950000	chr1-1188	-0.233
chr1	96950001	97150000	chr1-1189	-0.219
chr1	97150001	97200000	chr1-1190	0.06
chr1	97200001	97350000	chr1-1191	-0.126
chr1	97350001	97550000	chr1-1192	-0.412
chr1	97550001	97750000	chr1-1193	-0.293
chr1	97750001	98000000	chr1-1194	-0.329
chr1	98000001	98350000	chr1-1195	-0.461
chr1	98350001	98400000	chr1-1196	0.154
chr1	98400001	98500000	chr1-1197	-0.326
chr1	98500001	98550000	chr1-1198	-0.03
chr1	98550001	98850000	chr1-1199	-0.366
chr1	98850001	99150000	chr1-1200	-0.039
chr1	99150001	99450000	chr1-1201	-0.107
chr1	99450001	99500000	chr1-1202	-0.003
chr1	99500001	99750000	chr1-1203	-0.103
chr1	99750001	100000000	chr1-1204	-0.281
chr1	100000001	100100000	chr1-1205	-0.234
chr1	100100001	100150000	chr1-1206	-0.154
chr1	100150001	100200000	chr1-1207	0.12
chr1	100200001	100250000	chr1-1208	-0.141
chr1	100250001	100300000	chr1-1209	-0.191
chr1	100300001	100350000	chr1-1210	-0.03
chr1	100350001	100450000	chr1-1211	0.009
chr1	100450001	100550000	chr1-1212	-0.052
chr1	100550001	100600000	chr1-1213	-0.03
chr1	100600001	100700000	chr1-1214	0.041
chr1	100700001	100800000	chr1-1215	0.068
chr1	100800001	100850000	chr1-1216	0.052
chr1	100850001	100950000	chr1-1217	-0.302
chr1	100950001	101050000	chr1-1218	-0.003
chr1	101050001	101200000	chr1-1219	-0.14
chr1	101200001	101350000	chr1-1220	-0.237
chr1	101350001	101450000	chr1-1221	0.099
chr1	101450001	101550000	chr1-1222	-0.053
chr1	101550001	101700000	chr1-1223	-0.389
chr1	101700001	101750000	chr1-1224	0.05
chr1	101750001	101800000	chr1-1225	-0.158
chr1	101800001	101950000	chr1-1226	-0.164
chr1	101950001	102300000	chr1-1227	-0.236
chr1	102300001	102500000	chr1-1228	-0.039
chr1	102500001	103300000	chr1-1229	-0.149
chr1	103300001	103550000	chr1-1230	-0.182
chr1	103550001	103863906	chr1-1231	0.036
chr1	103913907	104100000	chr1-1232	0.034
chr1	104100001	104650000	chr1-1233	-0.056
chr1	104650001	105350000	chr1-1234	-0.299
chr1	105350001	106650000	chr1-1235	-0.165
chr1	106650001	107500000	chr1-1236	-0.342
chr1	107500001	107650000	chr1-1237	-0.096
chr1	107650001	107700000	chr1-1238	0.078
chr1	107700001	108000000	chr1-1239	-0.202
chr1	108000001	108050000	chr1-1240	-0.13
chr1	108050001	108200000	chr1-1241	-0.057
chr1	108200001	108350000	chr1-1242	-0.14
chr1	108350001	108400000	chr1-1243	-0.232
chr1	108400001	108500000	chr1-1244	-0.291
chr1	108500001	108550000	chr1-1245	0.054
chr1	108550001	108600000	chr1-1246	-0.199
chr1	108600001	108700000	chr1-1247	-0.227
chr1	108700001	108750000	chr1-1248	-0.086
chr1	108750001	109100000	chr1-1249	-0.195
chr1	109100001	109200000	chr1-1250	0.071
chr1	109200001	109250000	chr1-1251	0.017
chr1	109250001	109300000	chr1-1252	-0.056
chr1	109300001	109450000	chr1-1253	-0.035
chr1	109450001	109550000	chr1-1254	0.08
chr1	109550001	109600000	chr1-1255	0.019
chr1	109600001	109650000	chr1-1256	0.051
chr1	109650001	109700000	chr1-1257	0.042
chr1	109700001	109750000	chr1-1258	0.044
chr1	109750001	109800000	chr1-1259	0.076
chr1	109800001	109850000	chr1-1260	0.169
chr1	109850001	109950000	chr1-1261	-0.021
chr1	109950001	110000000	chr1-1262	0.133
chr1	110000001	110050000	chr1-1263	0.002
chr1	110050001	110150000	chr1-1264	0.025
chr1	110150001	110200000	chr1-1265	-0.016
chr1	110200001	110250000	chr1-1266	0.138
chr1	110250001	110300000	chr1-1267	0.18
chr1	110300001	110350000	chr1-1268	0.009
chr1	110350001	110400000	chr1-1269	-0.143
chr1	110400001	110450000	chr1-1270	0.081
chr1	110450001	110500000	chr1-1271	-0.024
chr1	110500001	110550000	chr1-1272	-0.034
chr1	110550001	110600000	chr1-1273	-0.084
chr1	110600001	110650000	chr1-1274	0.08
chr1	110650001	110700000	chr1-1275	0.037
chr1	110700001	110750000	chr1-1276	-0.05
chr1	110750001	110800000	chr1-1277	-0.021
chr1	110800001	110900000	chr1-1278	-0.011
chr1	110900001	110950000	chr1-1279	-0.088
chr1	110950001	111000000	chr1-1280	0
chr1	111000001	111050000	chr1-1281	-0.08
chr1	111050001	111150000	chr1-1282	0.116
chr1	111150001	111200000	chr1-1283	-0.063
chr1	111200001	111300000	chr1-1284	-0.022
chr1	111300001	111400000	chr1-1285	-0.035
chr1	111400001	111500000	chr1-1286	0.009
chr1	111500001	111650000	chr1-1287	0.061
chr1	111650001	111700000	chr1-1288	0.124
chr1	111700001	111750000	chr1-1289	0.05
chr1	111750001	111800000	chr1-1290	-0.124
chr1	111800001	111850000	chr1-1291	-0.032
chr1	111850001	111950000	chr1-1292	0.028
chr1	111950001	112000000	chr1-1293	0.008
chr1	112000001	112050000	chr1-1294	-0.128
chr1	112050001	112100000	chr1-1295	0.072
chr1	112100001	112150000	chr1-1296	-0.066
chr1	112150001	112250000	chr1-1297	0.005
chr1	112250001	112300000	chr1-1298	0.033
chr1	112300001	112400000	chr1-1299	0.065
chr1	112400001	112450000	chr1-1300	-0.048
chr1	112450001	112500000	chr1-1301	-0.067
chr1	112500001	112550000	chr1-1302	-0.016
chr1	112550001	112900000	chr1-1303	-0.106
chr1	112900001	113000000	chr1-1304	-0.079
chr1	113000001	113050000	chr1-1305	0.034
chr1	113050001	113150000	chr1-1306	0.091
chr1	113150001	113200000	chr1-1307	-0.049
chr1	113200001	113250000	chr1-1308	0.085
chr1	113250001	113300000	chr1-1309	0.097
chr1	113300001	113450000	chr1-1310	-0.039
chr1	113450001	113500000	chr1-1311	-0.033
chr1	113500001	113600000	chr1-1312	0.022
chr1	113600001	113650000	chr1-1313	0.051
chr1	113650001	113750000	chr1-1314	-0.1
chr1	113750001	113900000	chr1-1315	0.089
chr1	113900001	113950000	chr1-1316	0.024
chr1	113950001	114300000	chr1-1317	-0.083
chr1	114300001	114350000	chr1-1318	-0.004
chr1	114350001	114400000	chr1-1319	-0.154
chr1	114400001	114450000	chr1-1320	-0.008
chr1	114450001	114500000	chr1-1321	0.006
chr1	114500001	114550000	chr1-1322	-0.045
chr1	114550001	114650000	chr1-1323	-0.143
chr1	114650001	114700000	chr1-1324	0.108
chr1	114700001	114850000	chr1-1325	-0.106
chr1	114850001	114900000	chr1-1326	-0.005
chr1	114900001	115050000	chr1-1327	-0.183
chr1	115050001	115100000	chr1-1328	-0.003
chr1	115100001	115200000	chr1-1329	0.031
chr1	115200001	115250000	chr1-1330	-0.047
chr1	115250001	115300000	chr1-1331	0.059
chr1	115300001	115350000	chr1-1332	0.089
chr1	115350001	115400000	chr1-1333	0.11
chr1	115400001	115600000	chr1-1334	-0.124
chr1	115600001	115650000	chr1-1335	0.018
chr1	115650001	115800000	chr1-1336	-0.057
chr1	115800001	115850000	chr1-1337	0.03
chr1	115850001	115900000	chr1-1338	-0.077
chr1	115900001	116150000	chr1-1339	-0.09
chr1	116150001	116200000	chr1-1340	-0.064
chr1	116200001	116250000	chr1-1341	-0.202
chr1	116250001	116300000	chr1-1342	-0.045
chr1	116300001	116350000	chr1-1343	-0.136
chr1	116350001	116400000	chr1-1344	0.085
chr1	116400001	116550000	chr1-1345	0.047
chr1	116550001	116650000	chr1-1346	-0.13
chr1	116650001	116700000	chr1-1347	-0.031
chr1	116700001	116750000	chr1-1348	-0.058
chr1	116750001	116850000	chr1-1349	0.002
chr1	116850001	116900000	chr1-1350	-0.063
chr1	116900001	116950000	chr1-1351	-0.003
chr1	116950001	117000000	chr1-1352	-0.087
chr1	117000001	117050000	chr1-1353	-0.003
chr1	117050001	117100000	chr1-1354	0.02
chr1	117100001	117200000	chr1-1355	0.001
chr1	117200001	117250000	chr1-1356	-0.003
chr1	117250001	117300000	chr1-1357	-0.093
chr1	117300001	117350000	chr1-1358	0.064
chr1	117350001	117400000	chr1-1359	-0.046
chr1	117400001	117450000	chr1-1360	-0.091
chr1	117450001	117500000	chr1-1361	-0.013
chr1	117500001	117600000	chr1-1362	-0.027
chr1	117600001	117650000	chr1-1363	-0.05
chr1	117650001	117700000	chr1-1364	-0.091
chr1	117700001	117750000	chr1-1365	-0.097
chr1	117750001	117900000	chr1-1366	-0.181
chr1	117900001	117950000	chr1-1367	0.142
chr1	117950001	118100000	chr1-1368	-0.106
chr1	118100001	118150000	chr1-1369	-0.042
chr1	118150001	118200000	chr1-1370	0.001
chr1	118200001	118250000	chr1-1371	-0.077
chr1	118250001	118450000	chr1-1372	0.004
chr1	118450001	118500000	chr1-1373	0.021
chr1	118500001	118700000	chr1-1374	-0.141
chr1	118700001	118750000	chr1-1375	-0.045
chr1	118750001	119250000	chr1-1376	-0.012
chr1	119250001	119500000	chr1-1377	-0.111
chr1	119500001	119550000	chr1-1378	0.065
chr1	119550001	119650000	chr1-1379	-0.119
chr1	119650001	119700000	chr1-1380	-0.008
chr1	119700001	119850000	chr1-1381	-0.107
chr1	119850001	119950000	chr1-1382	0.059
chr1	119950001	120150000	chr1-1383	0.009
chr1	120150001	120250000	chr1-1384	-0.078
chr1	120250001	120300000	chr1-1385	0.066
chr1	120300001	120350000	chr1-1386	-0.107
chr1	120350001	120400000	chr1-1387	-0.227
chr1	120400001	120450000	chr1-1388	0.155
chr1	120450001	120500000	chr1-1389	-0.122
chr1	120500001	120550000	chr1-1390	-0.032
chr1	120550001	120697156	chr1-1391	-0.041
chr1	121086696	121485434	chr1-1392	-0.065
chr1	144810725	145350000	chr1-1393	0.065
chr1	145350001	145400000	chr1-1394	-0.058
chr1	145400001	145450000	chr1-1395	-0.106
chr1	145450001	145500000	chr1-1396	0.07
chr1	145500001	145550000	chr1-1397	0.027
chr1	145550001	145600000	chr1-1398	0.118
chr1	145600001	145700000	chr1-1399	0.049
chr1	145700001	145833118	chr1-1400	-0.086
chr1	146303300	146550000	chr1-1401	-0.028
chr1	146550001	146600000	chr1-1402	0.011
chr1	146600001	146650000	chr1-1403	-0.017
chr1	146650001	146750000	chr1-1404	-0.138
chr1	146750001	147000000	chr1-1405	-0.057
chr1	147000001	147050000	chr1-1406	-0.038
chr1	147050001	147100000	chr1-1407	-0.01
chr1	147100001	147150000	chr1-1408	0.162
chr1	147150001	147250000	chr1-1409	0.051
chr1	147250001	147400000	chr1-1410	-0.057
chr1	147400001	147550000	chr1-1411	0.015
chr1	147550001	147750000	chr1-1412	0.111
chr1	147750001	147800000	chr1-1413	0.023
chr1	147800001	147850000	chr1-1414	0.079
chr1	147850001	148026038	chr1-1415	0.099
chr1	149004461	149150000	chr1-1416	0.1
chr1	149150001	149200000	chr1-1417	-0.048
chr1	149200001	149459645	chr1-1418	-0.033
chr1	149509646	149850000	chr1-1419	0.109
chr1	149850001	149900000	chr1-1420	0.027
chr1	149900001	149950000	chr1-1421	-0.022
chr1	149950001	150000000	chr1-1422	0.066
chr1	150000001	150100000	chr1-1423	-0.011
chr1	150100001	150200000	chr1-1424	0.035
chr1	150200001	150250000	chr1-1425	0.048
chr1	150250001	150300000	chr1-1426	0.05
chr1	150300001	150350000	chr1-1427	-0.041
chr1	150350001	150500000	chr1-1428	-0.018
chr1	150500001	150550000	chr1-1429	0.045
chr1	150550001	150600000	chr1-1430	-0.079
chr1	150600001	150650000	chr1-1431	-0.036
chr1	150650001	150700000	chr1-1432	0.004
chr1	150700001	150800000	chr1-1433	-0.098
chr1	150800001	150850000	chr1-1434	-0.071
chr1	150850001	150900000	chr1-1435	-0.057
chr1	150900001	150950000	chr1-1436	0.067
chr1	150950001	151000000	chr1-1437	0.087
chr1	151000001	151100000	chr1-1438	0.032
chr1	151100001	151150000	chr1-1439	0.063
chr1	151150001	151200000	chr1-1440	-0.135
chr1	151200001	151250000	chr1-1441	-0.066
chr1	151250001	151300000	chr1-1442	0.108
chr1	151300001	151350000	chr1-1443	0.089
chr1	151350001	151400000	chr1-1444	0.042
chr1	151400001	151450000	chr1-1445	-0.038
chr1	151450001	151500000	chr1-1446	0.013
chr1	151500001	151550000	chr1-1447	-0.021
chr1	151550001	151600000	chr1-1448	0.035
chr1	151600001	151650000	chr1-1449	-0.106
chr1	151650001	151700000	chr1-1450	0.125
chr1	151700001	151750000	chr1-1451	0.019
chr1	151750001	151800000	chr1-1452	0.123
chr1	151800001	151850000	chr1-1453	-0.039
chr1	151850001	151900000	chr1-1454	-0.038
chr1	151900001	151950000	chr1-1455	-0.002
chr1	151950001	152000000	chr1-1456	0.028
chr1	152000001	152050000	chr1-1457	0.118
chr1	152050001	152100000	chr1-1458	0.06
chr1	152100001	152150000	chr1-1459	0.119
chr1	152150001	152200000	chr1-1460	-0.033
chr1	152200001	152300000	chr1-1461	0.224
chr1	152300001	152350000	chr1-1462	0.013
chr1	152350001	152450000	chr1-1463	0.035
chr1	152450001	152500000	chr1-1464	0.211
chr1	152500001	152600000	chr1-1465	0.268
chr1	152600001	152700000	chr1-1466	-0.101
chr1	152700001	152750000	chr1-1467	-0.113
chr1	152750001	152800000	chr1-1468	0.016
chr1	152800001	152850000	chr1-1469	0.116
chr1	152850001	152900000	chr1-1470	0.152
chr1	152900001	152950000	chr1-1471	0.014
chr1	152950001	153000000	chr1-1472	0.061
chr1	153000001	153100000	chr1-1473	-0.235
chr1	153100001	153150000	chr1-1474	-0.045
chr1	153150001	153200000	chr1-1475	-0.118
chr1	153200001	153250000	chr1-1476	0.075
chr1	153250001	153300000	chr1-1477	0.062
chr1	153300001	153350000	chr1-1478	0.131
chr1	153350001	153400000	chr1-1479	0
chr1	153400001	153450000	chr1-1480	0.077
chr1	153450001	153500000	chr1-1481	0.045
chr1	153500001	153550000	chr1-1482	0.086
chr1	153550001	153600000	chr1-1483	-0.015
chr1	153600001	153650000	chr1-1484	0.074
chr1	153650001	153700000	chr1-1485	0.076
chr1	153700001	153750000	chr1-1486	0.053
chr1	153750001	153800000	chr1-1487	-0.039
chr1	153800001	153900000	chr1-1488	-0.041
chr1	153900001	153950000	chr1-1489	0.104
chr1	153950001	154000000	chr1-1490	0.04
chr1	154000001	154150000	chr1-1491	-0.045
chr1	154150001	154200000	chr1-1492	-0.009
chr1	154200001	154250000	chr1-1493	-0.106
chr1	154250001	154300000	chr1-1494	0.055
chr1	154300001	154350000	chr1-1495	0.113
chr1	154350001	154400000	chr1-1496	0.158
chr1	154400001	154450000	chr1-1497	-0.021
chr1	154450001	154500000	chr1-1498	0.162
chr1	154500001	154550000	chr1-1499	0.047
chr1	154550001	154600000	chr1-1500	-0.016
chr1	154600001	154700000	chr1-1501	0.056
chr1	154700001	154750000	chr1-1502	0.008
chr1	154750001	154800000	chr1-1503	0.174
chr1	154800001	154900000	chr1-1504	0.036
chr1	154900001	154950000	chr1-1505	0.024
chr1	154950001	155000000	chr1-1506	0.102
chr1	155000001	155050000	chr1-1507	0.097
chr1	155050001	155100000	chr1-1508	0.037
chr1	155100001	155150000	chr1-1509	0.07
chr1	155150001	155200000	chr1-1510	0.132
chr1	155200001	155250000	chr1-1511	0.074
chr1	155250001	155300000	chr1-1512	0.103
chr1	155300001	155350000	chr1-1513	-0.126
chr1	155350001	155500000	chr1-1514	-0.003
chr1	155500001	155600000	chr1-1515	0.011
chr1	155600001	155650000	chr1-1516	-0.109
chr1	155650001	155700000	chr1-1517	0.15
chr1	155700001	155800000	chr1-1518	0.04
chr1	155800001	155850000	chr1-1519	-0.014
chr1	155850001	155900000	chr1-1520	-0.115
chr1	155900001	155950000	chr1-1521	0.103
chr1	155950001	156000000	chr1-1522	-0.125
chr1	156000001	156050000	chr1-1523	-0.046
chr1	156050001	156100000	chr1-1524	0.081
chr1	156100001	156150000	chr1-1525	0.092
chr1	156150001	156200000	chr1-1526	0.046
chr1	156200001	156250000	chr1-1527	0.106
chr1	156250001	156300000	chr1-1528	0.13
chr1	156300001	156350000	chr1-1529	0.02
chr1	156350001	156400000	chr1-1530	0.081
chr1	156400001	156450000	chr1-1531	0.124
chr1	156450001	156500000	chr1-1532	0.117
chr1	156500001	156550000	chr1-1533	0.02
chr1	156550001	156600000	chr1-1534	0.153
chr1	156600001	156650000	chr1-1535	0.134
chr1	156650001	156700000	chr1-1536	0.07
chr1	156700001	156750000	chr1-1537	0.029
chr1	156750001	156800000	chr1-1538	-0.024
chr1	156800001	156850000	chr1-1539	-0.031
chr1	156850001	156900000	chr1-1540	0.089
chr1	156900001	156950000	chr1-1541	0.046
chr1	156950001	157050000	chr1-1542	0.099
chr1	157050001	157100000	chr1-1543	-0.134
chr1	157100001	157150000	chr1-1544	0.058
chr1	157150001	157250000	chr1-1545	0.026
chr1	157250001	157450000	chr1-1546	-0.056
chr1	157450001	157500000	chr1-1547	0.001
chr1	157500001	157650000	chr1-1548	-0.036
chr1	157650001	157700000	chr1-1549	-0.145
chr1	157700001	157750000	chr1-1550	-0.175
chr1	157750001	157800000	chr1-1551	-0.002
chr1	157800001	157900000	chr1-1552	-0.034
chr1	157900001	157950000	chr1-1553	0.207
chr1	157950001	158000000	chr1-1554	0.113
chr1	158000001	158050000	chr1-1555	-0.116
chr1	158050001	158100000	chr1-1556	-0.041
chr1	158100001	158150000	chr1-1557	-0.023
chr1	158150001	158200000	chr1-1558	0.028
chr1	158200001	158300000	chr1-1559	-0.098
chr1	158300001	158400000	chr1-1560	-0.054
chr1	158400001	158550000	chr1-1561	-0.048
chr1	158550001	158650000	chr1-1562	-0.203
chr1	158650001	158700000	chr1-1563	-0.244
chr1	158700001	158750000	chr1-1564	-0.168
chr1	158750001	158900000	chr1-1565	-0.133
chr1	158900001	158950000	chr1-1566	-0.17
chr1	158950001	159000000	chr1-1567	-0.068
chr1	159000001	159100000	chr1-1568	-0.108
chr1	159100001	159150000	chr1-1569	0.079
chr1	159150001	159200000	chr1-1570	-0.057
chr1	159200001	159300000	chr1-1571	-0.139
chr1	159300001	159450000	chr1-1572	-0.17
chr1	159450001	159650000	chr1-1573	-0.095
chr1	159650001	159750000	chr1-1574	-0.168
chr1	159750001	159800000	chr1-1575	-0.09
chr1	159800001	159850000	chr1-1576	-0.013
chr1	159850001	159900000	chr1-1577	0.101
chr1	159900001	160000000	chr1-1578	0.038
chr1	160000001	160050000	chr1-1579	0.09
chr1	160050001	160100000	chr1-1580	0.003
chr1	160100001	160150000	chr1-1581	-0.096
chr1	160150001	160200000	chr1-1582	0.047
chr1	160200001	160250000	chr1-1583	0.097
chr1	160250001	160300000	chr1-1584	-0.07
chr1	160300001	160350000	chr1-1585	-0.024
chr1	160350001	160400000	chr1-1586	0.046
chr1	160400001	160500000	chr1-1587	0.087
chr1	160500001	160600000	chr1-1588	-0.082
chr1	160600001	160650000	chr1-1589	-0.031
chr1	160650001	160700000	chr1-1590	-0.036
chr1	160700001	160750000	chr1-1591	-0.096
chr1	160750001	160800000	chr1-1592	-0.059
chr1	160800001	160850000	chr1-1593	-0.069
chr1	160850001	160950000	chr1-1594	-0.088
chr1	160950001	161000000	chr1-1595	-0.003
chr1	161000001	161050000	chr1-1596	0.035
chr1	161050001	161100000	chr1-1597	0.12
chr1	161100001	161150000	chr1-1598	0.023
chr1	161150001	161200000	chr1-1599	0.061
chr1	161200001	161250000	chr1-1600	0.09
chr1	161250001	161300000	chr1-1601	0.099
chr1	161300001	161350000	chr1-1602	-0.196
chr1	161350001	161400000	chr1-1603	0.007
chr1	161400001	161500000	chr1-1604	-0.053
chr1	161500001	161650000	chr1-1605	0.279
chr1	161650001	161700000	chr1-1606	-0.069
chr1	161700001	161750000	chr1-1607	-0.017
chr1	161750001	161900000	chr1-1608	0.05
chr1	161900001	161950000	chr1-1609	0.002
chr1	161950001	162000000	chr1-1610	0.011
chr1	162000001	162050000	chr1-1611	-0.152
chr1	162050001	162150000	chr1-1612	-0.049
chr1	162150001	162250000	chr1-1613	-0.19
chr1	162250001	162300000	chr1-1614	-0.255
chr1	162300001	162350000	chr1-1615	-0.118
chr1	162350001	162400000	chr1-1616	-0.071
chr1	162400001	162500000	chr1-1617	0.059
chr1	162500001	162550000	chr1-1618	0.037
chr1	162550001	162600000	chr1-1619	0.007
chr1	162600001	162650000	chr1-1620	0.004
chr1	162650001	162750000	chr1-1621	-0.041
chr1	162750001	162850000	chr1-1622	-0.015
chr1	162850001	162900000	chr1-1623	-0.209
chr1	162900001	163000000	chr1-1624	-0.185
chr1	163000001	163050000	chr1-1625	-0.084
chr1	163050001	163150000	chr1-1626	-0.132
chr1	163150001	163250000	chr1-1627	-0.035
chr1	163250001	163300000	chr1-1628	0.099
chr1	163300001	163400000	chr1-1629	-0.14
chr1	163400001	163600000	chr1-1630	-0.076
chr1	163600001	164000000	chr1-1631	0.016
chr1	164000001	164300000	chr1-1632	0.01
chr1	164300001	164500000	chr1-1633	0.09
chr1	164500001	164550000	chr1-1634	0.025
chr1	164550001	164600000	chr1-1635	0.046
chr1	164600001	164650000	chr1-1636	-0.044
chr1	164650001	164700000	chr1-1637	0.007
chr1	164700001	164750000	chr1-1638	-0.219
chr1	164750001	164800000	chr1-1639	-0.08
chr1	164800001	164900000	chr1-1640	-0.06
chr1	164900001	165050000	chr1-1641	-0.21
chr1	165050001	165150000	chr1-1642	-0.023
chr1	165150001	165200000	chr1-1643	-0.065
chr1	165200001	165300000	chr1-1644	0.031
chr1	165300001	165350000	chr1-1645	0.119
chr1	165350001	165400000	chr1-1646	-0.039
chr1	165400001	165450000	chr1-1647	0.266
chr1	165450001	165550000	chr1-1648	0.04
chr1	165550001	165600000	chr1-1649	0.009
chr1	165600001	165650000	chr1-1650	0.073
chr1	165650001	165700000	chr1-1651	0.115
chr1	165700001	165750000	chr1-1652	0.037
chr1	165750001	165800000	chr1-1653	-0.095
chr1	165800001	165850000	chr1-1654	-0.071
chr1	165850001	165900000	chr1-1655	-0.105
chr1	165900001	166100000	chr1-1656	-0.095
chr1	166100001	166150000	chr1-1657	0.071
chr1	166150001	166550000	chr1-1658	-0.099
chr1	166550001	166800000	chr1-1659	-0.263
chr1	166800001	166850000	chr1-1660	0.061
chr1	166850001	166900000	chr1-1661	0.001
chr1	166900001	166950000	chr1-1662	0.013
chr1	166950001	167000000	chr1-1663	0.024
chr1	167000001	167050000	chr1-1664	-0.02
chr1	167050001	167100000	chr1-1665	-0.081
chr1	167100001	167200000	chr1-1666	0
chr1	167200001	167300000	chr1-1667	-0.23
chr1	167300001	167400000	chr1-1668	0
chr1	167400001	167450000	chr1-1669	-0.01
chr1	167450001	167500000	chr1-1670	-0.043
chr1	167500001	167550000	chr1-1671	0.055
chr1	167550001	167600000	chr1-1672	0.171
chr1	167600001	167650000	chr1-1673	-0.116
chr1	167650001	167700000	chr1-1674	-0.024
chr1	167700001	167750000	chr1-1675	-0.114
chr1	167750001	167800000	chr1-1676	-0.044
chr1	167800001	167900000	chr1-1677	-0.119
chr1	167900001	168050000	chr1-1678	0.017
chr1	168050001	168100000	chr1-1679	0.057
chr1	168100001	168150000	chr1-1680	0.075
chr1	168150001	168200000	chr1-1681	0.042
chr1	168200001	168250000	chr1-1682	-0.116
chr1	168250001	168350000	chr1-1683	-0.115
chr1	168350001	168450000	chr1-1684	0.055
chr1	168450001	168550000	chr1-1685	-0.098
chr1	168550001	168650000	chr1-1686	-0.072
chr1	168650001	168700000	chr1-1687	0.019
chr1	168700001	168850000	chr1-1688	-0.039
chr1	168850001	168950000	chr1-1689	-0.042
chr1	168950001	169050000	chr1-1690	0.017
chr1	169050001	169100000	chr1-1691	0.003
chr1	169100001	169250000	chr1-1692	-0.113
chr1	169250001	169300000	chr1-1693	-0.077
chr1	169300001	169350000	chr1-1694	0.14
chr1	169350001	169450000	chr1-1695	0.035
chr1	169450001	169500000	chr1-1696	0.027
chr1	169500001	169600000	chr1-1697	-0.046
chr1	169600001	169700000	chr1-1698	-0.154
chr1	169700001	169750000	chr1-1699	-0.084
chr1	169750001	169850000	chr1-1700	0.104
chr1	169850001	169900000	chr1-1701	-0.016
chr1	169900001	170050000	chr1-1702	0.029
chr1	170050001	170150000	chr1-1703	-0.01
chr1	170150001	170350000	chr1-1704	-0.02
chr1	170350001	170500000	chr1-1705	-0.059
chr1	170500001	170600000	chr1-1706	0.038
chr1	170600001	170650000	chr1-1707	0.032
chr1	170650001	170700000	chr1-1708	-0.09
chr1	170700001	171050000	chr1-1709	-0.035
chr1	171050001	171150000	chr1-1710	0.005
chr1	171150001	171200000	chr1-1711	-0.173
chr1	171200001	171250000	chr1-1712	-0.134
chr1	171250001	171300000	chr1-1713	0.019
chr1	171300001	171450000	chr1-1714	-0.148
chr1	171450001	171500000	chr1-1715	-0.011
chr1	171500001	171600000	chr1-1716	-0.001
chr1	171600001	171650000	chr1-1717	-0.053
chr1	171650001	171750000	chr1-1718	0.005
chr1	171750001	171800000	chr1-1719	0.045
chr1	171800001	171850000	chr1-1720	0.017
chr1	171850001	172100000	chr1-1721	-0.084
chr1	172100001	172150000	chr1-1722	-0.047
chr1	172150001	172300000	chr1-1723	-0.071
chr1	172300001	172350000	chr1-1724	-0.167
chr1	172350001	172400000	chr1-1725	-0.149
chr1	172400001	172450000	chr1-1726	-0.018
chr1	172450001	172550000	chr1-1727	0.095
chr1	172550001	172650000	chr1-1728	-0.151
chr1	172650001	172750000	chr1-1729	-0.055
chr1	172750001	172850000	chr1-1730	-0.112
chr1	172850001	172950000	chr1-1731	-0.029
chr1	172950001	173050000	chr1-1732	-0.079
chr1	173050001	173150000	chr1-1733	-0.195
chr1	173150001	173200000	chr1-1734	0.107
chr1	173200001	173350000	chr1-1735	-0.136
chr1	173350001	173400000	chr1-1736	-0.09
chr1	173400001	173450000	chr1-1737	-0.025
chr1	173450001	173550000	chr1-1738	-0.073
chr1	173550001	173600000	chr1-1739	-0.074
chr1	173600001	173650000	chr1-1740	-0.047
chr1	173650001	173750000	chr1-1741	-0.012
chr1	173750001	173800000	chr1-1742	0.111
chr1	173800001	173850000	chr1-1743	-0.001
chr1	173850001	173950000	chr1-1744	-0.091
chr1	173950001	174000000	chr1-1745	-0.016
chr1	174000001	174150000	chr1-1746	0.001
chr1	174150001	174400000	chr1-1747	-0.247
chr1	174400001	174750000	chr1-1748	-0.085
chr1	174750001	174800000	chr1-1749	-0.088
chr1	174800001	174900000	chr1-1750	0.055
chr1	174900001	174950000	chr1-1751	-0.05
chr1	174950001	175000000	chr1-1752	0.073
chr1	175000001	175050000	chr1-1753	-0.022
chr1	175050001	175150000	chr1-1754	-0.038
chr1	175150001	175200000	chr1-1755	-0.007
chr1	175200001	175300000	chr1-1756	-0.168
chr1	175300001	175400000	chr1-1757	0.026
chr1	175400001	175500000	chr1-1758	-0.043
chr1	175500001	175550000	chr1-1759	-0.071
chr1	175550001	175700000	chr1-1760	-0.09
chr1	175700001	175750000	chr1-1761	0.078
chr1	175750001	175850000	chr1-1762	-0.115
chr1	175850001	175900000	chr1-1763	0.127
chr1	175900001	176000000	chr1-1764	-0.105
chr1	176000001	176150000	chr1-1765	-0.098
chr1	176150001	176200000	chr1-1766	0.053
chr1	176200001	176550000	chr1-1767	-0.034
chr1	176550001	176800000	chr1-1768	-0.055
chr1	176800001	176950000	chr1-1769	-0.018
chr1	176950001	177100000	chr1-1770	-0.258
chr1	177100001	177150000	chr1-1771	-0.094
chr1	177150001	177300000	chr1-1772	-0.137
chr1	177300001	177500000	chr1-1773	-0.012
chr1	177500001	177800000	chr1-1774	-0.075
chr1	177800001	177900000	chr1-1775	-0.013
chr1	177900001	177950000	chr1-1776	-0.158
chr1	177950001	178050000	chr1-1777	-0.082
chr1	178050001	178100000	chr1-1778	-0.019
chr1	178100001	178200000	chr1-1779	0.01
chr1	178200001	178250000	chr1-1780	-0.154
chr1	178250001	178300000	chr1-1781	-0.085
chr1	178300001	178350000	chr1-1782	0.017
chr1	178350001	178450000	chr1-1783	-0.163
chr1	178450001	178500000	chr1-1784	-0.009
chr1	178500001	178550000	chr1-1785	0.061
chr1	178550001	178650000	chr1-1786	-0.148
chr1	178650001	178700000	chr1-1787	0.098
chr1	178700001	178850000	chr1-1788	-0.088
chr1	178850001	178950000	chr1-1789	-0.056
chr1	178950001	179000000	chr1-1790	-0.066
chr1	179000001	179050000	chr1-1791	0.005
chr1	179050001	179100000	chr1-1792	0.028
chr1	179100001	179250000	chr1-1793	-0.093
chr1	179250001	179300000	chr1-1794	0.094
chr1	179300001	179500000	chr1-1795	-0.081
chr1	179500001	179550000	chr1-1796	0.008
chr1	179550001	179600000	chr1-1797	0.102
chr1	179600001	179700000	chr1-1798	-0.15
chr1	179700001	179750000	chr1-1799	0.06
chr1	179750001	179800000	chr1-1800	0.056
chr1	179800001	179850000	chr1-1801	-0.032
chr1	179850001	179900000	chr1-1802	0.004
chr1	179900001	179950000	chr1-1803	0.107
chr1	179950001	180100000	chr1-1804	-0.171
chr1	180100001	180150000	chr1-1805	0.05
chr1	180150001	180200000	chr1-1806	0.123
chr1	180200001	180250000	chr1-1807	0.055
chr1	180250001	180450000	chr1-1808	-0.162
chr1	180450001	180500000	chr1-1809	-0.041
chr1	180500001	180550000	chr1-1810	-0.062
chr1	180550001	180600000	chr1-1811	0.017
chr1	180600001	180650000	chr1-1812	-0.006
chr1	180650001	180850000	chr1-1813	-0.131
chr1	180850001	180900000	chr1-1814	-0.08
chr1	180900001	180950000	chr1-1815	0.05
chr1	180950001	181000000	chr1-1816	-0.012
chr1	181000001	181050000	chr1-1817	0.027
chr1	181050001	181100000	chr1-1818	0.067
chr1	181100001	181150000	chr1-1819	0.072
chr1	181150001	181250000	chr1-1820	-0.005
chr1	181250001	181300000	chr1-1821	0.163
chr1	181300001	181450000	chr1-1822	0.009
chr1	181450001	181500000	chr1-1823	0.169
chr1	181500001	181700000	chr1-1824	0.064
chr1	181700001	181750000	chr1-1825	0.038
chr1	181750001	182000000	chr1-1826	0.001
chr1	182000001	182050000	chr1-1827	0.073
chr1	182050001	182100000	chr1-1828	0.086
chr1	182100001	182200000	chr1-1829	-0.159
chr1	182200001	182250000	chr1-1830	-0.035
chr1	182250001	182300000	chr1-1831	-0.081
chr1	182300001	182350000	chr1-1832	-0.079
chr1	182350001	182400000	chr1-1833	-0.031
chr1	182400001	182550000	chr1-1834	-0.083
chr1	182550001	182600000	chr1-1835	0.065
chr1	182600001	182650000	chr1-1836	0.016
chr1	182650001	182750000	chr1-1837	0.01
chr1	182750001	182800000	chr1-1838	0.001
chr1	182800001	182850000	chr1-1839	-0.086
chr1	182850001	182950000	chr1-1840	0.188
chr1	182950001	183000000	chr1-1841	-0.042
chr1	183000001	183050000	chr1-1842	-0.233
chr1	183050001	183150000	chr1-1843	-0.096
chr1	183150001	183200000	chr1-1844	0.13
chr1	183200001	183250000	chr1-1845	0.009
chr1	183250001	183300000	chr1-1846	0.052
chr1	183300001	183400000	chr1-1847	-0.074
chr1	183400001	183450000	chr1-1848	-0.02
chr1	183450001	183550000	chr1-1849	-0.169
chr1	183550001	183600000	chr1-1850	-0.048
chr1	183600001	183650000	chr1-1851	0.069
chr1	183650001	183750000	chr1-1852	-0.165
chr1	183750001	183800000	chr1-1853	-0.074
chr1	183800001	183850000	chr1-1854	-0.131
chr1	183850001	183900000	chr1-1855	0.045
chr1	183900001	184000000	chr1-1856	-0.028
chr1	184000001	184050000	chr1-1857	-0.033
chr1	184050001	184250000	chr1-1858	-0.019
chr1	184250001	184350000	chr1-1859	-0.028
chr1	184350001	184400000	chr1-1860	-0.134
chr1	184400001	184500000	chr1-1861	-0.135
chr1	184500001	184550000	chr1-1862	-0.111
chr1	184550001	184600000	chr1-1863	-0.15
chr1	184600001	184700000	chr1-1864	-0.078
chr1	184700001	184750000	chr1-1865	0.021
chr1	184750001	184800000	chr1-1866	-0.021
chr1	184800001	184850000	chr1-1867	-0.101
chr1	184850001	184900000	chr1-1868	-0.175
chr1	184900001	185000000	chr1-1869	-0.015
chr1	185000001	185100000	chr1-1870	-0.022
chr1	185100001	185250000	chr1-1871	-0.079
chr1	185250001	185300000	chr1-1872	0.019
chr1	185300001	185350000	chr1-1873	-0.1
chr1	185350001	185500000	chr1-1874	-0.159
chr1	185500001	185600000	chr1-1875	-0.144
chr1	185600001	185650000	chr1-1876	-0.067
chr1	185650001	185750000	chr1-1877	0.034
chr1	185750001	185950000	chr1-1878	-0.077
chr1	185950001	186100000	chr1-1879	-0.032
chr1	186100001	186250000	chr1-1880	-0.15
chr1	186250001	186300000	chr1-1881	-0.137
chr1	186300001	186350000	chr1-1882	-0.006
chr1	186350001	186450000	chr1-1883	-0.094
chr1	186450001	186600000	chr1-1884	-0.241
chr1	186600001	186650000	chr1-1885	-0.115
chr1	186650001	186800000	chr1-1886	-0.152
chr1	186800001	186950000	chr1-1887	-0.114
chr1	186950001	187350000	chr1-1888	-0.099
chr1	187350001	187450000	chr1-1889	-0.047
chr1	187450001	187900000	chr1-1890	-0.012
chr1	187900001	188650000	chr1-1891	0.001
chr1	188650001	188850000	chr1-1892	-0.095
chr1	188850001	189600000	chr1-1893	-0.077
chr1	189600001	190050000	chr1-1894	-0.024
chr1	190050001	190400000	chr1-1895	-0.12
chr1	190400001	190450000	chr1-1896	-0.079
chr1	190450001	191550000	chr1-1897	-0.34
chr1	191550001	191950000	chr1-1898	-0.135
chr1	191950001	192400000	chr1-1899	-0.184
chr1	192400001	192500000	chr1-1900	-0.046
chr1	192500001	192550000	chr1-1901	-0.128
chr1	192550001	192650000	chr1-1902	-0.183
chr1	192650001	192800000	chr1-1903	-0.015
chr1	192800001	192900000	chr1-1904	-0.064
chr1	192900001	193000000	chr1-1905	-0.17
chr1	193000001	193050000	chr1-1906	0.124
chr1	193050001	193100000	chr1-1907	0
chr1	193100001	193150000	chr1-1908	-0.035
chr1	193150001	193200000	chr1-1909	-0.133
chr1	193200001	193250000	chr1-1910	-0.28
chr1	193250001	193600000	chr1-1911	-0.138
chr1	193600001	193700000	chr1-1912	-0.078
chr1	193700001	194100000	chr1-1913	-0.085
chr1	194100001	194500000	chr1-1914	-0.08
chr1	194500001	194950000	chr1-1915	-0.144
chr1	194950001	195800000	chr1-1916	-0.132
chr1	195800001	196000000	chr1-1917	-0.115
chr1	196000001	196350000	chr1-1918	-0.08
chr1	196350001	196450000	chr1-1919	-0.261
chr1	196450001	196650000	chr1-1920	0.003
chr1	196650001	196900000	chr1-1921	0.017
chr1	196900001	197100000	chr1-1922	-0.182
chr1	197100001	197150000	chr1-1923	-0.033
chr1	197150001	197200000	chr1-1924	-0.014
chr1	197200001	197400000	chr1-1925	-0.165
chr1	197400001	197600000	chr1-1926	-0.036
chr1	197600001	197700000	chr1-1927	-0.038
chr1	197700001	197850000	chr1-1928	-0.028
chr1	197850001	197900000	chr1-1929	0.121
chr1	197900001	198100000	chr1-1930	-0.11
chr1	198100001	198150000	chr1-1931	0.123
chr1	198150001	198250000	chr1-1932	0.02
chr1	198250001	198400000	chr1-1933	-0.148
chr1	198400001	198500000	chr1-1934	-0.024
chr1	198500001	198600000	chr1-1935	-0.078
chr1	198600001	198650000	chr1-1936	-0.096
chr1	198650001	198750000	chr1-1937	-0.047
chr1	198750001	198850000	chr1-1938	-0.225
chr1	198850001	198900000	chr1-1939	-0.132
chr1	198900001	199000000	chr1-1940	-0.153
chr1	199000001	199100000	chr1-1941	-0.031
chr1	199100001	199400000	chr1-1942	-0.176
chr1	199400001	199650000	chr1-1943	-0.135
chr1	199650001	199750000	chr1-1944	-0.07
chr1	199750001	200000000	chr1-1945	-0.071
chr1	200000001	200050000	chr1-1946	0.033
chr1	200050001	200150000	chr1-1947	-0.093
chr1	200150001	200250000	chr1-1948	-0.11
chr1	200250001	200300000	chr1-1949	-0.204
chr1	200300001	200350000	chr1-1950	-0.016
chr1	200350001	200400000	chr1-1951	0.002
chr1	200400001	200550000	chr1-1952	0.012
chr1	200550001	200600000	chr1-1953	0.018
chr1	200600001	200650000	chr1-1954	-0.033
chr1	200650001	200800000	chr1-1955	0.01
chr1	200800001	200850000	chr1-1956	0.068
chr1	200850001	200900000	chr1-1957	-0.013
chr1	200900001	200950000	chr1-1958	-0.026
chr1	200950001	201000000	chr1-1959	0.031
chr1	201000001	201050000	chr1-1960	0.048
chr1	201050001	201100000	chr1-1961	0.054
chr1	201100001	201150000	chr1-1962	0.05
chr1	201150001	201200000	chr1-1963	0.028
chr1	201200001	201250000	chr1-1964	-0.019
chr1	201250001	201300000	chr1-1965	0.155
chr1	201300001	201350000	chr1-1966	0.087
chr1	201350001	201400000	chr1-1967	0.054
chr1	201400001	201450000	chr1-1968	0.015
chr1	201450001	201500000	chr1-1969	0.005
chr1	201500001	201550000	chr1-1970	-0.008
chr1	201550001	201600000	chr1-1971	0.035
chr1	201600001	201650000	chr1-1972	0.066
chr1	201650001	201700000	chr1-1973	0.039
chr1	201700001	201750000	chr1-1974	0.027
chr1	201750001	201800000	chr1-1975	0.072
chr1	201800001	201900000	chr1-1976	-0.026
chr1	201900001	201950000	chr1-1977	0.087
chr1	201950001	202000000	chr1-1978	0.005
chr1	202000001	202050000	chr1-1979	0.039
chr1	202050001	202100000	chr1-1980	-0.057
chr1	202100001	202150000	chr1-1981	0.024
chr1	202150001	202200000	chr1-1982	0.117
chr1	202200001	202250000	chr1-1983	0.046
chr1	202250001	202300000	chr1-1984	-0.098
chr1	202300001	202350000	chr1-1985	0
chr1	202350001	202550000	chr1-1986	-0.144
chr1	202550001	202600000	chr1-1987	0.055
chr1	202600001	202650000	chr1-1988	0.081
chr1	202650001	202750000	chr1-1989	-0.008
chr1	202750001	202800000	chr1-1990	0.043
chr1	202800001	202850000	chr1-1991	-0.06
chr1	202850001	202900000	chr1-1992	-0.022
chr1	202900001	202950000	chr1-1993	0.032
chr1	202950001	203000000	chr1-1994	0.021
chr1	203000001	203050000	chr1-1995	0.026
chr1	203050001	203100000	chr1-1996	0.065
chr1	203100001	203150000	chr1-1997	-0.019
chr1	203150001	203200000	chr1-1998	-0.021
chr1	203200001	203250000	chr1-1999	0.142
[truncated: 24,981 more rows]
