# Supplementary material for: Spatially resolved ex vivo drug response profiling in SMARCB1-deficient sinonasal carcinoma
Source: EMBO Mol Med. 2026 May 2;18(6):2360–78. doi: 10.1038/s44321-026-00437-1 (PMC13270136; doi:10.1038/s44321-026-00437-1)
Supplement: Supplementary file 8 — Source data Fig. 4 [file 44321_2026_437_MOESM8_ESM.zip]

Archive with 8 entries (6 files):
- Figure 4/
- __MACOSX/._Figure 4
- Figure 4/.DS_Store
- __MACOSX/Figure 4/._.DS_Store
- Figure 4/4A/
- __MACOSX/Figure 4/._4A
- Figure 4/4A/mif_intensity_values.csv
- __MACOSX/Figure 4/4A/._mif_intensity_values.csv
