# Supplementary material for: Spatially resolved ex vivo drug response profiling in SMARCB1-deficient sinonasal carcinoma
Source: EMBO Mol Med. 2026 May 2;18(6):2360–78. doi: 10.1038/s44321-026-00437-1 (PMC13270136; doi:10.1038/s44321-026-00437-1)
Supplement: Supplementary file 8 — Source data Fig. 4 [file 44321_2026_437_MOESM8_ESM.zip › Figure 4/4A/mif_intensity_values.csv]

sample	cell_index	ALDH1A1	Mesothelin
Sample_01	1	0.5329460306379202	0.7788622741073281
Sample_01	2	0.4455734894813117	0.9086174508658469
Sample_01	3	0.8582198656440944	0.9299883738744047
Sample_01	4	0.36822014262891356	0.8137994907180187
Sample_01	5	0.5095917679733224	0.8269553199461546
Sample_01	6	0.8941341624496841	0.6947735809215185
Sample_01	7	0.7342359505867708	0.7106829280596964
Sample_01	8	0.20702051211438358	0.5315701334734734
Sample_01	9	0.7655369839356646	0.7699700374078541
Sample_01	10	0.18155359824547845	0.8750188621259088
Sample_01	11	0.06359043267025428	0.8912147266843716
Sample_01	12	0.5232619363279098	0.9263015387781489
Sample_01	13	0.5672546632467919	0.8539660981520537
Sample_01	14	0.8920704536752516	0.9191685998590259
Sample_01	15	0.48043032689742254	0.7977294056988893
Sample_01	16	0.2922415363604424	0.9733797638507135
Sample_01	17	0.5828937119256298	0.9792718034641199
Sample_01	18	0.14791548279089922	0.8492452593785175
Sample_01	19	0.055017436805343045	0.9009331219312102
Sample_01	20	0.7941272888808125	0.9584841605266
Sample_01	21	0.9000442328976143	0.7553178329393799
Sample_01	22	0.1668725202105385	0.9128398987552983
Sample_01	23	0.4210815947820055	0.8050751355361554
Sample_01	24	0.18197000585806505	0.9012266787897723
Sample_01	25	0.23285281099683408	0.48482148445080725
Sample_01	26	0.8401268708195277	0.6787698262581214
Sample_01	27	0.9257646736980903	0.9091435642663065
Sample_01	28	0.5700667329952451	0.6730939967031373
Sample_01	29	0.8206725137905228	0.7026653404398325
Sample_01	30	0.14263430770034086	0.9663676369557995
Sample_01	31	0.4721517958032245	0.5911633197498027
Sample_01	32	0.3821301889778706	0.9757358124754545
Sample_01	33	0.2672575341709712	0.7866651203471665
Sample_01	34	0.20811276768009862	0.6385649377636463
Sample_01	35	0.9918558180818816	0.6688898294536328
Sample_01	36	0.33570033784200154	0.9524748464838251
Sample_01	37	0.49109686021700116	0.799145074366111
Sample_01	38	0.11369195624396598	0.6906894757263468
Sample_01	39	0.358727703369381	0.7939969258935101
Sample_01	40	0.9569084825443152	0.8292920807258192
Sample_01	41	0.8684225464966322	0.7737106868526741
Sample_01	42	0.980180605527679	0.9476713156830738
Sample_01	43	0.9707419767685053	0.1438607979238532
Sample_01	44	0.42377532383940186	0.6082607372161938
Sample_01	45	0.12785948574511974	0.8386899872866982
Sample_01	46	0.8550513116557993	0.7488438714554255
Sample_01	47	0.3577115660751883	0.5830271891188318
Sample_01	48	0.1655377045528722	0.8144621459392735
Sample_01	49	0.872750434541457	0.7040000592051521
Sample_01	50	0.3897325141652462	0.7595973635620342
Sample_01	51	0.6824410767279342	0.7542686925766326
Sample_01	52	0.09513891672683762	0.7597103223682636
Sample_01	53	0.13690957954115412	0.9568301406849804
Sample_01	54	0.043779525503816454	0.8259155526782402
Sample_01	55	0.889392013443797	0.7847988702071725
Sample_01	56	0.957609622621458	0.7419688814414551
Sample_01	57	0.48415485960437227	0.39275746257305605
Sample_01	58	0.48617194629236987	0.9595470286162348
Sample_01	59	0.938029842424505	0.8188482727836949
Sample_01	60	0.1978642179155913	0.8831527280997501
Sample_01	61	0.08318959369748723	0.7250966310632825
Sample_01	62	0.25745205577298136	0.26027494440956334
Sample_01	63	0.9385577831140605	0.9454532980296314
Sample_01	64	0.1655489317950508	0.7744281983742405
Sample_01	65	0.13974843769203255	0.15648630646997536
Sample_01	66	0.9558032676264997	0.38214400468633825
Sample_01	67	0.8316967753711386	0.7935341420461411
Sample_01	68	0.057808622644933805	0.8782232770502697
Sample_01	69	0.968436615554629	0.8659531303757694
Sample_01	70	0.025420453625141955	0.9562577543993526
Sample_01	71	0.16941478919314165	0.8613764401194273
Sample_01	72	0.2704801061063063	0.9559629576961606
Sample_01	73	0.8452104058202508	0.8598626621908991
Sample_01	74	0.4488348708899378	0.9201134765485419
Sample_01	75	0.9396197938013856	0.8666987714202983
Sample_01	76	0.10270219893049214	0.8957334465342992
Sample_01	77	0.455811517680125	0.8832316643671307
Sample_01	78	0.2548748895324264	0.739858489264927
Sample_01	79	0.7581584186036041	0.8890168409894872
Sample_01	80	0.16396663222801416	0.9352344566685471
Sample_01	81	0.4737575356709091	0.6931168972773684
Sample_01	82	0.0125182429432901	0.9016363133773109
Sample_01	83	0.05466823900108482	0.5852601751637019
Sample_01	84	0.9516629231960526	0.9368838631572988
Sample_01	85	0.366587626190754	0.9680467274806805
Sample_01	86	0.09768154543727356	0.8170477134359421
Sample_01	87	0.8185845029559579	0.9250241438258106
Sample_01	88	0.1308538308839689	0.8773672855620788
Sample_01	89	0.9259309404795733	0.6913567191151695
Sample_01	90	0.07281462025797225	0.8159273596529564
Sample_01	91	0.06684583128807617	0.8731051496251779
Sample_01	92	0.2817910815461415	0.8532406574274901
Sample_01	93	0.4517904729278065	0.788312257288412
Sample_01	94	0.10730827932723264	0.9508624544810792
Sample_01	95	0.8147582000148135	0.8903438821696774
Sample_01	96	0.880904390181246	0.8465332392308595
Sample_01	97	0.8390614995778005	0.8583308153270832
Sample_01	98	0.24495960849985404	0.5121313839472725
Sample_01	99	0.29007659937498365	0.940501332726444
Sample_01	100	0.8387586701194499	0.5591978681562205
Sample_01	101	0.9528088328669702	0.40858040868770695
Sample_01	102	0.3611569112685171	0.5853045418476165
Sample_01	103	0.21463753248548728	0.7840154507608272
Sample_01	104	0.8309671722689987	0.6944355420835816
Sample_01	105	0.10593089182778119	0.6795517115839788
Sample_01	106	0.10030323811486774	0.9558956481700417
Sample_01	107	0.86230475148312	0.9604692745031429
Sample_01	108	0.5311129146129782	0.8720378957312724
Sample_01	109	0.6975267495605264	0.6070512815972577
Sample_01	110	0.8759513233602634	0.9516205171084475
Sample_01	111	0.9052755164873881	0.715332232142909
Sample_01	112	0.9205353418545142	0.8270913856409958
Sample_01	113	0.307600129170846	0.8224917088352853
Sample_01	114	0.07873355296803816	0.9004559204954327
Sample_01	115	0.22260030163901917	0.827684941915863
Sample_01	116	0.013742980113410444	0.9514911208917867
Sample_01	117	0.9775277244916841	0.7054179842433832
Sample_01	118	0.8914044036455137	0.7536854084720239
Sample_01	119	0.8532893651821223	0.6998467661177881
Sample_01	120	0.7599620142625801	0.8289378030208551
Sample_01	121	0.4519164548135573	0.943976292994992
Sample_01	122	0.6463630368121805	0.9100230278769554
Sample_01	123	0.38067329522646226	0.741635085300373
Sample_01	124	0.8146420565079976	0.9172569663091302
Sample_01	125	0.801671354923558	0.44496535352924466
Sample_01	126	0.8241965299927716	0.9735884667974974
Sample_01	127	0.8127435127072807	0.9154716479159168
Sample_01	128	0.308654683650223	0.949154100916923
Sample_01	129	0.06817766115105763	0.8718460188667042
Sample_01	130	0.45438378232399695	0.879007067526904
Sample_01	131	0.7708700916955067	0.8684123756145384
Sample_01	132	0.6067230262445731	0.8160105159447569
Sample_01	133	0.3248879075578193	0.9370068890353064
Sample_01	134	0.9003213255510205	0.8353951248219111
Sample_01	135	0.2964619510955094	0.904356410515088
Sample_01	136	0.9636198749279283	0.6888602204590835
Sample_01	137	0.8626479970540917	0.9696051352917784
Sample_01	138	0.7733778951826806	0.9471730992655348
Sample_01	139	0.8686267924332658	0.9194745487642673
Sample_01	140	0.16187027998926215	0.8275001891265181
Sample_01	141	0.23451815065062767	0.7913947246162585
Sample_01	142	0.06324921233552888	0.7892748862226939
Sample_01	143	0.13074623029593957	0.8556176395032953
Sample_01	144	0.09326960880390678	0.6219686403398504
Sample_01	145	0.9542702817241189	0.9411801541096715
Sample_01	146	0.8717927856221351	0.8654067380025752
Sample_01	147	0.6824184900352348	0.7344513664883296
Sample_01	148	0.8408079758285298	0.30387254140597225
Sample_01	149	0.951870424077946	0.816028380318493
Sample_01	150	0.18034985728425837	0.8479570776595227
Sample_01	151	0.21860141248794987	0.9238473497532166
Sample_01	152	0.09062929129565177	0.9602813547225846
Sample_01	153	0.1576591331953122	0.8740850122110106
Sample_01	154	0.6062433235069745	0.7371825565801515
Sample_01	155	0.19486591220727836	0.7855791590944309
Sample_01	156	0.942806542791779	0.9583813215721533
Sample_01	157	0.1950550359923691	0.9191107152534034
Sample_01	158	0.9127187846844232	0.8570648106476222
Sample_01	159	0.23254079984174267	0.911116964232207
Sample_01	160	0.24604770705886594	0.7794794968342242
Sample_01	161	0.5758111995303492	0.8471640916904682
Sample_01	162	0.6823567320697175	0.8135599571921796
Sample_01	163	0.05623647145835272	0.8113354666480003
Sample_01	164	0.398929777900461	0.9712922632965689
Sample_01	165	0.5126947368965497	0.7000828120379161
Sample_01	166	0.594943462913224	0.6951494467768328
Sample_01	167	0.9002327253232173	0.9216876653434978
Sample_01	168	0.1042085587859777	0.7031532580936434
Sample_01	169	0.37084462483409364	0.944270968602169
Sample_01	170	0.38503047091535303	0.9439658626424148
Sample_01	171	0.5375368872268225	0.24665550923237237
Sample_01	172	0.8705679273193824	0.8275164762635387
Sample_01	173	0.4809582863554902	0.7474409345662454
Sample_01	174	0.10580109090207555	0.9446713446232121
Sample_01	175	0.9270640933348525	0.9711223423425279
Sample_01	176	0.5210689549039924	0.8405801856702235
Sample_01	177	0.9766290977927921	0.9236887874291244
Sample_01	178	0.03490040026081875	0.8618894121334955
Sample_01	179	0.07122647345516098	0.9641678716735488
Sample_01	180	0.8729910345947182	0.59161731883993
Sample_01	181	0.925524814768454	0.8619021375219742
Sample_01	182	0.11401665137320949	0.8465208501093852
Sample_01	183	0.8134822562193621	0.6259634239270961
Sample_01	184	0.08224363775151575	0.9173101468448323
Sample_01	185	0.9734391626446126	0.7949092265085238
Sample_01	186	0.9780621233884556	0.6986809620222671
Sample_01	187	0.22436955614357576	0.6499509539436606
Sample_01	188	0.46639941737467827	0.7068590576283166
Sample_01	189	0.09041169369697344	0.9728318580331902
Sample_01	190	0.321635872470813	0.9704683808208258
Sample_01	191	0.4787377905401876	0.7750567548064229
Sample_01	192	0.3472899570750943	0.8568509970506237
Sample_01	193	0.4159416286056176	0.8480248679376788
Sample_01	194	0.7464122757737331	0.8907993518390035
Sample_01	195	0.3285497317451082	0.9013570706267117
Sample_01	196	0.11818686525165478	0.8462233349785857
Sample_01	197	0.8101933390568314	0.7898798157197278
Sample_01	198	0.5034940425720922	0.44637770699760443
Sample_01	199	0.8461640912118994	0.7943990619114827
Sample_01	200	0.13365823760178233	0.7333087355364782
Sample_01	201	0.17967852059133346	0.3236716116836713
Sample_01	202	0.8439370838728477	0.9507943678925157
Sample_01	203	0.0945790092022222	0.37308261803657344
Sample_01	204	0.5461859614029053	0.9651108413907485
Sample_01	205	0.17722115748943817	0.885945557214496
Sample_01	206	0.12649912524549226	0.36478823325430554
Sample_01	207	0.6502429547187695	0.8617414025496594
Sample_01	208	0.5449926633677329	0.9530344216420974
Sample_01	209	0.8883001028752644	0.8412039077621516
Sample_01	210	0.023210346197957837	0.9443164852546672
Sample_01	211	0.058583480495571494	0.8502999575826997
Sample_01	212	0.24379314308038796	0.36568349513961473
Sample_01	213	0.26902677080714593	0.9220920159521631
Sample_01	214	0.19120726285611075	0.7976941889441767
Sample_01	215	0.37815815509773104	0.7326066161471043
Sample_01	216	0.1469959794640603	0.82679492978887
Sample_01	217	0.5480299803035962	0.8196361914194326
Sample_01	218	0.7430180316281707	0.7395848297454489
Sample_01	219	0.9848170752014855	0.35882224973165044
Sample_01	220	0.8032425295269623	0.8701002396638681
Sample_01	221	0.1451189876586614	0.8485782481967404
Sample_01	222	0.4575414892888693	0.904371956693308
Sample_01	223	0.6881521803953139	0.8115172891497158
Sample_01	224	0.9292420027529581	0.856194183342455
Sample_01	225	0.28207641854784293	0.8939501562692573
Sample_01	226	0.8153789593509541	0.8641320014412358
Sample_01	227	0.3728013266736198	0.8014668303409351
Sample_01	228	0.9476971664428868	0.9649455589461606
Sample_01	229	0.19426445484733712	0.9034669643023951
Sample_01	230	0.34101326301504464	0.04466793346299703
Sample_01	231	0.5394811578931786	0.8659655597214662
Sample_01	232	0.4243144489486376	0.9922695569584513
Sample_01	233	0.6052101321849158	0.14993883954453321
Sample_01	234	0.12331333382234382	0.9337071343503566
Sample_01	235	0.3761280039513338	0.7636430344183214
Sample_01	236	0.12896710357158866	0.7642893214443349
Sample_01	237	0.47553991425287473	0.8654958993364097
Sample_01	238	0.12331032130455043	0.7515458279717031
Sample_01	239	0.24460560236146123	0.7247957070726904
Sample_01	240	0.2955533534143417	0.2167030121122961
Sample_01	241	0.10167994927039983	0.3973085798365832
Sample_01	242	0.9527911584610325	0.8661839508773193
Sample_01	243	0.1585934442612139	0.7530851320787563
Sample_01	244	0.1875653322877483	0.7760721423678895
Sample_01	245	0.5107860151588394	0.8620538905713822
Sample_01	246	0.3180610421805137	0.935332219059104
Sample_01	247	0.9836504162833287	0.05065902488659884
Sample_01	248	0.1639423702397661	0.7466049024123929
Sample_01	249	0.20824812796612752	0.8751520166573031
Sample_01	250	0.11101092755741328	0.9733135041824115
Sample_01	251	0.4143802849444108	0.9669431415107578
Sample_01	252	0.17087555249306116	0.7711118385462005
Sample_01	253	0.8188136715895649	0.7337858127379339
Sample_01	254	0.3965545130529186	0.9564772888052607
Sample_01	255	0.3683783819251248	0.6802868864459255
Sample_01	256	0.9651219657132463	0.7237457985491577
Sample_01	257	0.12327690930158999	0.8584407853950085
Sample_01	258	0.0926825891327558	0.8702819077193775
Sample_01	259	0.8415755400844308	0.7193280717594019
Sample_01	260	0.08614430804170164	0.854070947612599
Sample_01	261	0.2262282523381301	0.785144789129207
Sample_01	262	0.940591912932526	0.8805286950660591
Sample_01	263	0.8188839161255546	0.22434130106722963
Sample_01	264	0.2527555803693742	0.7104800122648895
Sample_01	265	0.162125962481371	0.8343621683916121
Sample_01	266	0.24465076336709923	0.9187799600043861
Sample_01	267	0.07565701964627611	0.8311588985617885
Sample_01	268	0.8410542482772047	0.9243218275239259
Sample_01	269	0.7741824674591299	0.9067098265193103
Sample_01	270	0.9189123757637115	0.9870143678022506
Sample_01	271	0.4396995216421065	0.889412955156919
Sample_01	272	0.1230532333207145	0.8007932142473909
Sample_01	273	0.5066886031850912	0.9986055710163165
Sample_01	274	0.1657555747860954	0.8502778928857722
Sample_01	275	0.9096436981315986	0.5583890277799572
Sample_01	276	0.33145076639767096	0.8539189392186174
Sample_01	277	0.12302132732097441	0.8788515148507823
Sample_01	278	0.32686649937133	0.7880860702995467
Sample_01	279	0.0637820854182407	0.834721621432942
Sample_01	280	0.8727989459072646	0.8111168917033615
Sample_01	281	0.17798264789586868	0.21093868700160315
Sample_01	282	0.2074680653106322	0.7642490841861089
Sample_01	283	0.8756614084325188	0.8760633290702534
Sample_01	284	0.25973458747513567	0.8360180942517907
Sample_01	285	0.42618799164203913	0.8830286534068721
Sample_01	286	0.09330069709857178	0.7508843104860272
Sample_01	287	0.008187857054179579	0.8602476736191628
Sample_01	288	0.20030854991196168	0.8038926099313829
Sample_01	289	0.03246142827695461	0.5286600373516768
Sample_01	290	0.9045354963956926	0.920225541564327
Sample_01	291	0.5518149380456268	0.8203496384447273
Sample_01	292	0.8216344390957835	0.6531490962278431
Sample_01	293	0.7196894643356404	0.6897778444634981
Sample_01	294	0.9736235632178705	0.737206689551449
Sample_01	295	0.9134597526135376	0.6246107382430026
Sample_01	296	0.20116630619437179	0.9668716630336694
Sample_01	297	0.9117259673333064	0.9074765670166315
Sample_01	298	0.16202215567255132	0.9062634046127874
Sample_01	299	0.6186046441399704	0.7178318572417628
Sample_01	300	0.5506247752245411	0.9501839480578271
Sample_01	301	0.2860498040574073	0.7404699664328345
Sample_01	302	0.6378694686290054	0.7108134384000039
Sample_01	303	0.08545975053025033	0.7970453658452527
Sample_01	304	0.14042903746208757	0.7736670253883505
Sample_01	305	0.37798960893529954	0.9335566117222854
Sample_01	306	0.9046080945738508	0.9153826297650479
Sample_01	307	0.0571933894811965	0.9266206895139086
Sample_01	308	0.9753521068855618	0.7985573616247406
Sample_01	309	0.15402214234542227	0.9271801615241578
Sample_01	310	0.8434771056517972	0.2715897699008988
Sample_01	311	0.07627547696600241	0.8894939558490051
Sample_01	312	0.868436678532969	0.7062217093950433
Sample_01	313	0.45457838716851157	0.7659009906768847
Sample_01	314	0.5138341971360857	0.9106643244005866
Sample_01	315	0.1582285774978744	0.8518059452762382
Sample_01	316	0.5367152940713431	0.8994818012523608
Sample_01	317	0.10349078235341419	0.9342341411193366
Sample_01	318	0.4264741198006555	0.8815141824884254
Sample_01	319	0.7476083942858986	0.8757494126750829
Sample_01	320	0.7312461225811018	0.9301197943476502
Sample_01	321	0.5364882457552862	0.7764564001030692
Sample_01	322	0.41615729056355494	0.8476814175634476
Sample_01	323	0.6089305481543492	0.6771782689961207
Sample_01	324	0.8221204664777475	0.6678757439009776
Sample_01	325	0.8946208591151008	0.47897703806385694
Sample_01	326	0.787795319484106	0.9213183119571667
Sample_01	327	0.1761036934133874	0.7724599500640583
Sample_01	328	0.6764444062109103	0.8976681234238894
Sample_01	329	0.08574518459808196	0.8972745849734755
Sample_01	330	0.28753755332252484	0.9420974072376804
Sample_01	331	0.27384552001706614	0.8279671295612968
Sample_01	332	0.9283815862539249	0.9688097098876957
Sample_01	333	0.2502787882592586	0.8537295273864308
Sample_01	334	0.01787406251369793	0.9094123503579085
Sample_01	335	0.5193835497901846	0.6440192515319655
Sample_01	336	0.7743042269862543	0.9111487597764829
Sample_01	337	0.7426210310180351	0.9389791468992543
Sample_01	338	0.881211334156236	0.7684012863332953
Sample_01	339	0.9383899736362822	0.677044497919172
Sample_01	340	0.036994425304172913	0.8099350125561136
Sample_01	341	0.8497955535182099	0.7444330955365892
Sample_01	342	0.7627982372368521	0.8121265268572009
Sample_01	343	0.8989904317896936	0.8876348870183991
Sample_01	344	0.4579364000885072	0.761504631630121
Sample_01	345	0.8100659086954247	0.9104435231662191
Sample_01	346	0.30466002000671577	0.9560762055495143
Sample_01	347	0.18944152656028257	0.8845630648792268
Sample_01	348	0.8816604236226505	0.9583355588092749
Sample_01	349	0.9411225366415482	0.8456926677542859
Sample_01	350	0.909149928901268	0.9750605061838618
Sample_01	351	0.12961967676555539	0.4426214914271424
Sample_01	352	0.9488159065213959	0.8175808095742337
Sample_01	353	0.3734496722292111	0.7541358699639445
Sample_01	354	0.7973743346013477	0.8541672745125194
Sample_01	355	0.9507309850127512	0.7922163437036791
Sample_01	356	0.8938782562585618	0.8829299729764486
Sample_01	357	0.8198976441846122	0.3475932401837613
Sample_01	358	0.8381323117116091	0.9077869763713703
Sample_01	359	0.4627333246064838	0.9814456058284755
Sample_01	360	0.9772136065457828	0.9005214768571488
Sample_01	361	0.6986984632636452	0.6911960367954788
Sample_01	362	0.11097108067061888	0.9280135896989813
Sample_01	363	0.09612176895233841	0.9199715173574263
Sample_01	364	0.13087028580995425	0.7701073766697022
Sample_01	365	0.18532457764440902	0.10731788742484974
Sample_01	366	0.5496581149693217	0.752733613789144
Sample_01	367	0.1788533716456424	0.8598535404881301
Sample_01	368	0.43615365832473574	0.6448621485329411
Sample_01	369	0.8593692274449569	0.9486212412480536
Sample_01	370	0.7787348413317374	0.8293454813161996
Sample_01	371	0.7890646770596033	0.7518246810594005
Sample_01	372	0.46175048077409925	0.8607778844076905
Sample_01	373	0.4636580969418071	0.877979416871527
Sample_01	374	0.6958243416146195	0.7899301527017928
Sample_01	375	0.9624889326709524	0.9416588693702495
Sample_01	376	0.9700374136361377	0.8520151630077062
Sample_01	377	0.22975634901458855	0.883071356084336
Sample_01	378	0.5828395567216585	0.8732483463224947
Sample_01	379	0.5107795875595023	0.8596029516096754
Sample_01	380	0.10755545802936788	0.8964316916359891
Sample_01	381	0.6555450306817497	0.9362353718609746
Sample_01	382	0.8097245315411895	0.866113016258808
Sample_01	383	0.16515724290623487	0.9548598644257845
Sample_01	384	0.4174241511512848	0.7951612469206072
Sample_01	385	0.8176075878044272	0.6315548296602407
Sample_01	386	0.8740650389779956	0.8849654543458118
Sample_01	387	0.12287017724335644	0.8796582128778263
Sample_01	388	0.9241128762584806	0.9167080669936505
Sample_01	389	0.07241437648068218	0.84870013401236
Sample_01	390	0.9852663256583845	0.7772537942828663
Sample_01	391	0.2906893160273519	0.41461870898192255
Sample_01	392	0.9872887671407415	0.8131512531020315
Sample_01	393	0.5736157849201113	0.8153863704901779
Sample_01	394	0.3043904427563312	0.8756811952979007
Sample_01	395	0.9685770964422551	0.8864333227747043
Sample_01	396	0.33143470361879	0.8343376732521562
Sample_01	397	0.5981109525859911	0.02744274893420877
Sample_01	398	0.9093926707007081	0.7526708770403416
Sample_01	399	0.8824292224544735	0.767495633168912
Sample_01	400	0.773177221906978	0.9618153172722689
Sample_01	401	0.3355427185327825	0.991325292615606
Sample_01	402	0.8503785532234317	0.9214596673639108
Sample_01	403	0.2052031558890947	0.8482591140604494
Sample_01	404	0.4955080569577944	0.1746811699123244
Sample_01	405	0.5130713383594001	0.8685281159803593
Sample_01	406	0.6309429161814527	0.7484474439972073
Sample_01	407	0.0713182873193768	0.8787113253281628
Sample_01	408	0.8177382295549197	0.4711369863946036
Sample_01	409	0.25890324896088485	0.9772936672664817
Sample_01	410	0.8906985614736912	0.8995819738192388
Sample_01	411	0.767139396858681	0.9223584602126076
Sample_01	412	0.388896929534383	0.9469089790641949
Sample_01	413	0.27091000604538146	0.91165419341151
Sample_01	414	0.621707870060058	0.9598268566443403
Sample_01	415	0.38458000792118135	0.960660665508486
Sample_01	416	0.01830660697578669	0.8630243438388531
Sample_01	417	0.3226519388779209	0.9096600688439793
Sample_01	418	0.937546345100644	0.7924942442242908
Sample_01	419	0.8897028083689058	0.7897300147362855
Sample_01	420	0.15107903066926173	0.7130929528651344
Sample_01	421	0.16998305852466647	0.9173294162589769
Sample_01	422	0.07661716971777928	0.9074962848830224
Sample_01	423	0.27784881768251357	0.3223465780128107
Sample_01	424	0.8451467979389797	0.8538752900559977
Sample_01	425	0.546679537497655	0.6710634547297012
Sample_01	426	0.7049024499565028	0.9056918370882481
Sample_01	427	0.6696605865332574	0.5148185319575782
Sample_01	428	0.18619524531653947	0.970039846182007
Sample_01	429	0.8734978222918865	0.7717712507381298
Sample_01	430	0.07513070303967659	0.9252181784206351
Sample_01	431	0.3955584020735963	0.7994458574478441
Sample_01	432	0.0820668685392487	0.9318863292100188
Sample_01	433	0.5040809888701	0.8795723927325972
Sample_01	434	0.5488900461826999	0.7109242620473305
Sample_01	435	0.6683815075214139	0.13108936654907877
Sample_01	436	0.7994361021602706	0.9431393673026571
Sample_01	437	0.936024874427494	0.9538008811057073
Sample_01	438	0.9259402252427079	0.716329748470374
Sample_01	439	0.9072287397473584	0.627963207549333
Sample_01	440	0.9064525648061025	0.9541558266292899
Sample_01	441	0.8855111644021366	0.7852225864187794
Sample_01	442	0.497795063663456	0.6433399699605182
Sample_01	443	0.522433752586845	0.9058712212694496
Sample_01	444	0.5129933527276048	0.7672820757198198
Sample_01	445	0.21924490604477656	0.9062599942708798
Sample_01	446	0.7816939828249212	0.7930053067591124
Sample_01	447	0.9235165901596384	0.9026318528907575
Sample_01	448	0.12728064210472403	0.8889489051311362
Sample_01	449	0.9467076880644525	0.9142020835077664
Sample_01	450	0.10635227853532074	0.704768606974436
Sample_01	451	0.31055122676864105	0.9114464439700369
Sample_01	452	0.9437606022648208	0.19402712783535683
Sample_01	453	0.10554147743889505	0.9420199868757371
Sample_01	454	0.11017089112269535	0.7823859923850868
Sample_01	455	0.11936552525495252	0.7993830937452984
Sample_01	456	0.9586865267853257	0.28366185913770164
Sample_01	457	0.5642682700683911	0.8696622182289757
Sample_01	458	0.09135336986954601	0.8054213557190751
Sample_01	459	0.6842275695554185	0.8356036159709059
Sample_01	460	0.37932341502208383	0.813437674918124
Sample_01	461	0.1675708013844232	0.9241915720536381
Sample_01	462	0.01488472058857173	0.788853029140466
Sample_01	463	0.9419072574462525	0.8986186587147518
Sample_01	464	0.22575498198309008	0.8844842427351746
Sample_01	465	0.8381090650187694	0.8809963468282207
Sample_01	466	0.8087612442459403	0.9720830087614676
Sample_01	467	0.8601590669302716	0.8641633963161834
Sample_01	468	0.5659954654922069	0.8689748135663456
Sample_01	469	0.19869678847519934	0.9600914637728499
Sample_01	470	0.19755860158750138	0.6740327095309673
Sample_01	471	0.17422824448190438	0.8695411299093996
Sample_01	472	0.05426337928348887	0.7106334969965526
Sample_01	473	0.8091902560625714	0.9250027430502312
Sample_01	474	0.9606652932074108	0.9649598833770123
Sample_01	475	0.9562015105473328	0.7899051900457748
Sample_01	476	0.5795919957404333	0.9858904438933922
Sample_01	477	0.9596657149486477	0.8154734600928316
Sample_01	478	0.7146180913756414	0.3581730618101516
Sample_01	479	0.5051109905991357	0.20552877095345667
Sample_01	480	0.7017300035478117	0.5882669828036473
Sample_01	481	0.0776052664306687	0.7398439118032891
Sample_01	482	0.09855111193086842	0.8246185959870537
Sample_01	483	0.24719250485604932	0.8588019585895388
Sample_01	484	0.7988245033723423	0.9418267668644456
Sample_01	485	0.036265473827343436	0.7971432450125618
Sample_01	486	0.12909806733468954	0.8024614496194283
Sample_01	487	0.14528019067956655	0.8467976794766203
Sample_01	488	0.476790983852575	0.9380750218998571
Sample_01	489	0.2800301377693105	0.8509120170822514
Sample_01	490	0.20200124861808744	0.9656637002239715
Sample_01	491	0.9612868856252392	0.7879770192069311
Sample_01	492	0.19922468051410266	0.37563515635936795
Sample_01	493	0.14803529266341958	0.8345087921329091
Sample_01	494	0.9481059364034065	0.8580845148781852
Sample_01	495	0.2004884262604134	0.9629101400449434
Sample_01	496	0.9540697801638508	0.9465323731208947
Sample_01	497	0.7680025957070348	0.757738762406819
Sample_01	498	0.9629025317462033	0.8164176854508667
Sample_01	499	0.6485074979954777	0.8694318198281663
Sample_01	500	0.2728674937878555	0.9550141577807639
Sample_01	501	0.829313262823499	0.5307237608774646
Sample_01	502	0.8830406599942211	0.5955151507625899
Sample_01	503	0.5608577894827583	0.6068020961792888
Sample_01	504	0.10043668196991488	0.9001458907785135
Sample_01	505	0.93909360552459	0.913772168289984
Sample_01	506	0.47440438944529684	0.9565431491328208
Sample_01	507	0.8750058538188776	0.7111711809347091
Sample_01	508	0.8979805605725578	0.7997477180999745
Sample_01	509	0.15306913315138565	0.45896367252480746
Sample_01	510	0.31221654291823137	0.9243670392808151
Sample_01	511	0.7902908705797204	0.8276276210633366
Sample_01	512	0.48052223963902896	0.9121682872484882
Sample_01	513	0.3743637371809288	0.16902481735039118
Sample_01	514	0.3466038166531677	0.9341502533160803
Sample_01	515	0.13684895013555426	0.3139737296274852
Sample_01	516	0.360118407491625	0.9933449789465747
Sample_01	517	0.42709087479355984	0.9380162819916162
Sample_01	518	0.27663573217110166	0.6301234100639445
Sample_01	519	0.3971161773824922	0.8725316050876074
Sample_01	520	0.9334127631183109	0.9180773853774506
Sample_01	521	0.4883236376987845	0.08644240683557622
Sample_01	522	0.26409655119779385	0.979582296986226
Sample_01	523	0.9027311888539162	0.7190102308862933
Sample_01	524	0.9051265334356949	0.8382200361672097
Sample_01	525	0.9295124276217327	0.949044890191653
Sample_01	526	0.9628851867519035	0.9817395449760994
Sample_01	527	0.3216666718370948	0.7612834193693125
Sample_01	528	0.20088916986432886	0.9036315175763113
Sample_01	529	0.9375256490353819	0.6371797100325414
Sample_01	530	0.10883894152979333	0.9772990104444762
Sample_01	531	0.9223060004725376	0.30138191164229
Sample_01	532	0.19629427489645224	0.9131466231523625
Sample_01	533	0.8411899254813338	0.9250227214328307
Sample_01	534	0.8051280244023877	0.9347682331730836
Sample_01	535	0.7181767245578382	0.9083622116664536
Sample_01	536	0.3231120376472893	0.7890204598423805
Sample_01	537	0.06752556254938313	0.3374535838758508
Sample_01	538	0.2129713041334384	0.7698519558542616
Sample_01	539	0.2960661964236674	0.8427790866925086
Sample_01	540	0.12028138061483913	0.24228601064931007
Sample_01	541	0.9091953558132857	0.8406764527395979
Sample_01	542	0.07915930147771724	0.6331902849473933
Sample_01	543	0.22721510977235448	0.9462753775849951
Sample_01	544	0.4984876528338756	0.10884462829373227
Sample_01	545	0.9887833150588871	0.8956623305173038
Sample_01	546	0.24732390416744732	0.8788917691495984
Sample_01	547	0.4722147104376373	0.8297888283000999
Sample_01	548	0.7725923473757916	0.7430263202554924
Sample_01	549	0.9274976446116138	0.8484389915997823
Sample_01	550	0.5447948193854644	0.7202873480461643
Sample_01	551	0.7125225148239434	0.9069399940662124
Sample_01	552	0.8949471765917322	0.4311225709340619
Sample_01	553	0.8812470606962846	0.7851589407670447
Sample_01	554	0.02895992130263085	0.8318871145284794
Sample_01	555	0.9032295529324381	0.9341283406819234
Sample_01	556	0.0828195889164888	0.9312274733268162
Sample_01	557	0.3884485951028981	0.9847892486724755
Sample_01	558	0.966212611650127	0.9695265584336666
Sample_01	559	0.8601676426157782	0.9550063121931511
Sample_01	560	0.9126481942787213	0.34793763779736153
Sample_01	561	0.12163554154874512	0.8460774966445034
Sample_01	562	0.48496115337978307	0.39796684195698845
Sample_01	563	0.351830958289727	0.9186028708718684
Sample_01	564	0.20915396878521028	0.8005916224701619
Sample_01	565	0.8767510047981493	0.7891590445460285
Sample_01	566	0.3106020753500645	0.9478533854751073
Sample_01	567	0.211308534767784	0.9122550659294794
Sample_01	568	0.14214318390158606	0.6004183349664053
Sample_01	569	0.7245003864775147	0.7374711975365401
Sample_01	570	0.6638577770078644	0.9058194972913294
Sample_01	571	0.1781470537004068	0.8507637933784565
Sample_01	572	0.6604003505623586	0.794423797424752
Sample_01	573	0.8998015741458999	0.4190497000635502
Sample_01	574	0.32922056720413295	0.9583330066697494
Sample_01	575	0.14944932476546524	0.9176640427428495
Sample_01	576	0.8998622853608047	0.4378980384398767
Sample_01	577	0.30343206853130866	0.7017055465206817
Sample_01	578	0.24012556962200576	0.8846948616071021
Sample_01	579	0.3432542486137263	0.9021800265500497
Sample_01	580	0.9428907112814953	0.2726030283216935
Sample_01	581	0.04224818560917428	0.930537300485915
Sample_01	582	0.8245171063796782	0.8293867575024757
Sample_01	583	0.2741259536482695	0.8782427401896888
Sample_01	584	0.44128887878619166	0.3399008502147596
Sample_01	585	0.9301612000434502	0.9405451624043075
Sample_01	586	0.8047516038452981	0.8150519106389436
Sample_01	587	0.13759757018083474	0.8869152848142631
Sample_01	588	0.10803129021623377	0.9037918160674112
Sample_01	589	0.3348059686182016	0.786750989284656
Sample_01	590	0.4119677121974677	0.801413996127639
Sample_01	591	0.3409920941787974	0.6199676002251537
Sample_01	592	0.9530071065338164	0.7468325559738318
Sample_01	593	0.8480254192982363	0.8407499889323444
Sample_01	594	0.08768122249949929	0.7952002469750896
Sample_01	595	0.5092673121390552	0.49929388395115565
Sample_01	596	0.059579035609412384	0.82057056792523
Sample_01	597	0.05284530631242918	0.7178934891422292
Sample_01	598	0.5311384660229287	0.7654598200178997
Sample_01	599	0.5771982375510107	0.9336228412965153
Sample_01	600	0.11826416114309818	0.9163473295483817
Sample_01	601	0.9559499795267806	0.9519308794613837
Sample_01	602	0.9845276640290511	0.883891413523059
Sample_01	603	0.11407026369660136	0.9139501025116029
Sample_01	604	0.7784203455846553	0.9545747330736979
Sample_01	605	0.7177779611377281	0.899543400043553
Sample_01	606	0.8080599289448627	0.938935898815355
Sample_01	607	0.7397840702456092	0.37084120854484676
Sample_01	608	0.33021967234864774	0.8190483942951213
Sample_01	609	0.8471903003840159	0.8421249548904961
Sample_01	610	0.10339687203246188	0.7722894536173527
Sample_01	611	0.7095713696401208	0.7601136148188746
Sample_01	612	0.93451948027419	0.8889933371356901
Sample_01	613	0.1490933602384557	0.8914073075212503
Sample_01	614	0.061603751305484684	0.9666651691506821
Sample_01	615	0.06860281287302009	0.8110785944272805
Sample_01	616	0.8322318681301545	0.9539336753943851
Sample_01	617	0.32772628347402993	0.7319749197482693
Sample_01	618	0.7246367842349104	0.8906928167337849
Sample_01	619	0.8510950530284535	0.6643309501775719
Sample_01	620	0.9326075331149186	0.9145106621262858
Sample_01	621	0.22617774238883503	0.872204240360801
Sample_01	622	0.2460094083565185	0.5133300776068208
Sample_01	623	0.25402147537304215	0.651802073487656
Sample_01	624	0.2947540847618795	0.9787821844861325
Sample_01	625	0.8108886050661109	0.954587042143859
Sample_01	626	0.23679052277156132	0.7977350847406953
Sample_01	627	0.5582084668476036	0.743729888622859
Sample_01	628	0.0999528528104791	0.7400058840757741
Sample_01	629	0.9202931161551673	0.8488415241977323
Sample_01	630	0.26167115987847167	0.9522129540368506
Sample_01	631	0.10065147373931282	0.8344893588463204
Sample_01	632	0.12277159769122939	0.43343576633033226
Sample_01	633	0.8690266202722282	0.7617365548069962
Sample_01	634	0.4706197508122067	0.9167151220100926
Sample_01	635	0.1640934556717623	0.660289496853882
Sample_01	636	0.9435480448052355	0.9272733654338414
Sample_01	637	0.7455994276027716	0.09100936181838006
Sample_01	638	0.391566917458094	0.8881865021463522
Sample_01	639	0.778722767159886	0.8672218668329252
Sample_01	640	0.18864524785681247	0.7720651693447844
Sample_01	641	0.7159044819276741	0.8572431473381598
Sample_01	642	0.5186742221585228	0.8887746534698958
Sample_01	643	0.6031583322748849	0.9385362449689915
Sample_01	644	0.22556006891910163	0.756250463770539
Sample_01	645	0.6606219469690121	0.8700453125837844
Sample_01	646	0.6053203280396964	0.8098679272267534
Sample_01	647	0.9689724197649653	0.9074465188685397
Sample_01	648	0.13883052924506714	0.5872665055304328
Sample_01	649	0.9138452849147546	0.35127805490044267
Sample_01	650	0.7887656397553543	0.8666433110040052
Sample_01	651	0.619255526737223	0.8128796738574092
Sample_01	652	0.06835461650734079	0.8678442894329852
Sample_01	653	0.9616945622602637	0.899050041320509
Sample_01	654	0.5481351871894442	0.23250524999571098
Sample_01	655	0.0887034734995039	0.874928696534742
Sample_01	656	0.869821802765177	0.8512500657210909
Sample_01	657	0.7889621612761092	0.9402112802682698
Sample_01	658	0.09051028957899371	0.9087318377261482
Sample_01	659	0.368594954617275	0.653435053035782
Sample_01	660	0.41456278352011616	0.8697813220791554
Sample_01	661	0.5518561172985481	0.906563418391085
Sample_01	662	0.7802321267065423	0.8548367953041557
Sample_01	663	0.8636999225011661	0.7706738282062962
Sample_01	664	0.11806389100218173	0.8265354995272903
Sample_01	665	0.28358706598963046	0.8834018278364199
Sample_01	666	0.18410706016898934	0.8101298678474443
Sample_01	667	0.3634691444803249	0.6669599152657286
Sample_01	668	0.2631557969527833	0.9828820776112417
Sample_01	669	0.16127013563112916	0.46820623854762883
Sample_01	670	0.580915804681579	0.730829643895854
Sample_01	671	0.14920767803731422	0.8802203689685851
Sample_01	672	0.9439460964202189	0.450944259876081
Sample_01	673	0.7985814436758594	0.990565239475974
Sample_01	674	0.03465262762645223	0.7298035850526614
Sample_01	675	0.8474233933390876	0.6963435023046232
Sample_01	676	0.29326097843743754	0.7682228226057457
Sample_01	677	0.5323015944823093	0.791745592716639
Sample_01	678	0.19005444937158017	0.24085119135520577
Sample_01	679	0.8537292327535744	0.8053080440854126
Sample_01	680	0.9659311798183232	0.9221999976086106
Sample_01	681	0.9047204948216635	0.8950953489598341
Sample_01	682	0.4277929964890827	0.5623706143743916
Sample_01	683	0.9320660697411597	0.6057530703995591
Sample_01	684	0.1666615940238299	0.9170132734784975
Sample_01	685	0.16605506907498002	0.8615138945445081
Sample_01	686	0.47989022970677947	0.6056452857882021
Sample_01	687	0.21204696822008748	0.918431261256427
Sample_01	688	0.37901948399543534	0.8970333406195791
Sample_01	689	0.3365823061564003	0.8327900949747289
Sample_01	690	0.9181587160383892	0.8147907867912824
Sample_01	691	0.8849156151679135	0.9846527062635149
Sample_01	692	0.926742163657928	0.9455037343231062
Sample_01	693	0.8069231017143518	0.7089011411537461
Sample_01	694	0.6115906843131825	0.2569213502188617
Sample_01	695	0.7901989550474812	0.8678904428082498
Sample_01	696	0.2053425595299474	0.9553187723776523
Sample_01	697	0.3755685528512765	0.9437633627761952
Sample_01	698	0.07074497240540698	0.6791616542589596
Sample_01	699	0.3469696024542168	0.49971590841813496
Sample_01	700	0.1624791527300142	0.7166009655443147
Sample_01	701	0.4331790818262269	0.840200290388509
Sample_01	702	0.8795649101314824	0.7204923412635006
Sample_01	703	0.8412637138055867	0.9091915239051506
Sample_01	704	0.7387882069149974	0.6194403834132733
Sample_01	705	0.7054766494827851	0.7564141200159508
Sample_01	706	0.4431773052754527	0.9227219747967171
Sample_01	707	0.11153791798196562	0.9325817481806767
Sample_01	708	0.8534204259940829	0.9563077913044931
Sample_01	709	0.7152833114042678	0.8868844992013031
Sample_01	710	0.8877245223244261	0.7987181261467587
Sample_01	711	0.023395972691609916	0.9707698545420532
Sample_01	712	0.8265366147567103	0.7362875647114056
Sample_01	713	0.7867228223059182	0.9132377906236201
Sample_01	714	0.09531930610081894	0.48964187953050237
Sample_01	715	0.9326967023125684	0.9810332817328334
Sample_01	716	0.7195784240175669	0.8593467461912607
Sample_01	717	0.9150092943163985	0.9148893969015708
Sample_01	718	0.9613906536447433	0.9107870551578808
Sample_01	719	0.16784769393133278	0.8771016901513421
Sample_01	720	0.09771991593808173	0.923830341991592
Sample_01	721	0.2602515969185959	0.9375968077213745
Sample_01	722	0.9758223793774856	0.9413433886875392
Sample_01	723	0.9554046870571331	0.9497355894350079
Sample_01	724	0.19829846065736367	0.6846091542317364
Sample_01	725	0.25361548012262813	0.793314181786472
Sample_01	726	0.9206771599558965	0.8078038420369491
Sample_01	727	0.9229531706137154	0.950127526338516
Sample_01	728	0.8279429755948577	0.5993718796298397
Sample_01	729	0.7259081303952989	0.9426867890436097
Sample_01	730	0.08260477377106581	0.8794032423648989
Sample_01	731	0.3039869009037163	0.9073123213724995
Sample_01	732	0.4859016810417112	0.9857124610865664
Sample_01	733	0.08928348322607225	0.9244855042420252
Sample_01	734	0.08849673210868395	0.9531307807191228
Sample_01	735	0.1702317950859939	0.8340096695707971
Sample_01	736	0.9565835838562714	0.8285489930923069
Sample_01	737	0.0639617021667252	0.9189656686612222
Sample_01	738	0.576217209790035	0.8496357054470658
Sample_01	739	0.2151487888625921	0.891895122652039
Sample_01	740	0.9384493304383379	0.8692342906859555
Sample_01	741	0.07972818035867393	0.9079811244856322
Sample_01	742	0.2431812047218532	0.8358321180738438
Sample_01	743	0.890373941414191	0.7566367736474444
Sample_01	744	0.2684427381522929	0.964091043842418
Sample_01	745	0.8503854850391094	0.980420090047894
Sample_01	746	0.3275999436762131	0.90741113763783
Sample_01	747	0.8728502276837476	0.7970638383357456
Sample_01	748	0.26796397338613065	0.3489159051060435
Sample_01	749	0.22211068518035443	0.8772036929511893
Sample_01	750	0.8479302506528933	0.8826669485818773
Sample_01	751	0.14899774669731738	0.9146293509480746
Sample_01	752	0.15878259300678188	0.8316387249095565
Sample_01	753	0.6453305583711679	0.9037483537571978
Sample_01	754	0.9356863441185493	0.9638680175510717
Sample_01	755	0.897799308470954	0.8502203647246247
Sample_01	756	0.5906424175630809	0.8142518145439426
Sample_01	757	0.9481938258722004	0.6534873445998964
Sample_01	758	0.08450547233202046	0.9112619384073289
Sample_01	759	0.44889336952147296	0.7071456061469709
Sample_01	760	0.7342348393471877	0.8143024910438915
Sample_01	761	0.15137270469457093	0.9628103342559706
Sample_01	762	0.5239732881261276	0.9201763051080172
Sample_01	763	0.07064524208137833	0.7832452226556742
Sample_01	764	0.9021265267689591	0.8794285473052202
Sample_01	765	0.11313074604471139	0.2678016098430318
Sample_01	766	0.8020986524186503	0.8304456375283628
Sample_01	767	0.2718989737340855	0.7440313040477288
Sample_01	768	0.8384312000003652	0.8356830408370043
Sample_01	769	0.932834727236728	0.9844214344355599
Sample_01	770	0.7957024499678426	0.31827648403045766
Sample_01	771	0.751170395493072	0.9366296655698113
Sample_01	772	0.8234283780155623	0.5680943135045617
Sample_01	773	0.46163169521497116	0.7901707016094174
Sample_01	774	0.6650470728561015	0.8664738122229213
Sample_01	775	0.6332349321126307	0.8400817945587108
Sample_01	776	0.8325437832878243	0.8804754156958151
Sample_01	777	0.5885526832834029	0.8500608770723173
Sample_01	778	0.7112742812764646	0.30894998803209994
Sample_01	779	0.9275180716812479	0.7116125352454037
Sample_01	780	0.1688623119332262	0.7497113263129624
Sample_01	781	0.26622502571590534	0.882672176197525
Sample_01	782	0.7759165643592778	0.6973960189592875
Sample_01	783	0.85603998321332	0.20520576961519166
Sample_01	784	0.7666737017885579	0.9051836825196773
Sample_01	785	0.3104286911248183	0.8374408717959076
Sample_01	786	0.1654644791821465	0.8378124533972922
Sample_01	787	0.5389109266535277	0.955615377859121
Sample_01	788	0.8942133638408117	0.6799185207800731
Sample_01	789	0.960086242208457	0.8507545451477948
Sample_01	790	0.8242156448637054	0.6038462924035871
Sample_01	791	0.9042451502037507	0.9011931309034659
Sample_01	792	0.7576270754081398	0.9832344360507345
Sample_01	793	0.9144712173923385	0.31531632173582613
Sample_01	794	0.08009397448837073	0.9351461186122262
Sample_01	795	0.10360805383078911	0.934423943962885
Sample_01	796	0.5222227491765153	0.863307921290485
Sample_01	797	0.9476486380398422	0.9200740755765265
Sample_01	798	0.13444969914069896	0.5786833787975121
Sample_01	799	0.5025434239151778	0.7106648800558136
Sample_01	800	0.802620504736538	0.6982206155116905
Sample_01	801	0.1878813431451858	0.8069759180903169
Sample_01	802	0.7754206071832441	0.792038771982333
Sample_01	803	0.18933675145074447	0.786800944952617
Sample_01	804	0.9257498975390306	0.9696169488580765
Sample_01	805	0.4039203358211928	0.8652845781683128
Sample_01	806	0.5041565788582127	0.7858853160630386
Sample_01	807	0.5384249043965914	0.9833120005269017
Sample_01	808	0.6117132998768692	0.8762538394983773
Sample_01	809	0.19858541303241942	0.7757140859741725
Sample_01	810	0.4448210563455392	0.805368239641624
Sample_01	811	0.8968839433574238	0.7925503396489716
Sample_01	812	0.8617929682187621	0.8820298273985108
Sample_01	813	0.07208669557435544	0.6541132540349739
Sample_01	814	0.20433232052417707	0.9415932289419667
Sample_01	815	0.8952557645520792	0.9580494348805816
Sample_01	816	0.35997404627719287	0.9064728588185909
Sample_01	817	0.7296110257821055	0.8721289555922019
Sample_01	818	0.3539630270286902	0.9730309374583622
Sample_01	819	0.9004782467206438	0.8901664160188745
Sample_01	820	0.7777240744229277	0.7828747465614488
Sample_01	821	0.6642147191434855	0.8561323512024639
Sample_01	822	0.8568963140386133	0.7555053812436737
Sample_01	823	0.1927818985899544	0.8624913802344045
Sample_01	824	0.8086240592984105	0.9527388264074665
Sample_01	825	0.34457747273799977	0.214609207068667
Sample_01	826	0.8451817294350048	0.7385031494935794
Sample_01	827	0.17984062953977858	0.9314516677061949
Sample_01	828	0.9645262737008268	0.7998062249511959
Sample_01	829	0.04905237359123557	0.8515524798142592
Sample_01	830	0.1018873463428943	0.4964246653137386
Sample_01	831	0.7786498363839773	0.9012966620574724
Sample_01	832	0.24918866282399627	0.896180153331338
Sample_01	833	0.10116603137288908	0.783382518515728
Sample_01	834	0.12458345662532498	0.7218194763625972
Sample_01	835	0.8914194120283474	0.9702697559156345
Sample_01	836	0.10731766038892403	0.8401628538744357
Sample_01	837	0.694688175018443	0.8424053303636787
Sample_01	838	0.2420601259286002	0.7313174008567002
Sample_01	839	0.8133524704533281	0.9160239575653638
Sample_01	840	0.5300678784344077	0.5341439382432477
Sample_01	841	0.8780623787375573	0.7926668381157234
Sample_01	842	0.12947021026091105	0.7376993785477102
Sample_01	843	0.06309276221175308	0.9124727964437158
Sample_01	844	0.13712353028705473	0.9011719087923814
Sample_01	845	0.582932204321816	0.9776432313695359
Sample_01	846	0.9044632410123356	0.8633418777099874
Sample_01	847	0.17050359876750343	0.9581018831636963
Sample_01	848	0.6468808962431309	0.8428640947851092
Sample_01	849	0.22818731995242422	0.9264084685255805
Sample_01	850	0.25433207602570046	0.9775452677917871
Sample_01	851	0.5753725011097262	0.9383578400058628
Sample_01	852	0.6018454410499898	0.8703587801892763
Sample_01	853	0.24881141021844377	0.935008894356205
Sample_01	854	0.19220687704322878	0.8415833650608577
Sample_01	855	0.15741439093860723	0.879773988354828
Sample_01	856	0.46125864691229707	0.8423133283340641
Sample_01	857	0.8764363169539636	0.7616421611626785
Sample_01	858	0.08301162472461769	0.6095829400096795
Sample_01	859	0.8473033777096857	0.9034603242315993
Sample_01	860	0.8198560415348484	0.7509672917765448
Sample_01	861	0.6383412000071669	0.9082391218225921
Sample_01	862	0.37071610385491727	0.14677140076693393
Sample_01	863	0.9015754719712638	0.82071277632014
Sample_01	864	0.5305433610964181	0.9526643466592826
Sample_01	865	0.23537042175021775	0.9844516856487638
Sample_01	866	0.07937283104864108	0.8715393642362104
Sample_01	867	0.9594384176453479	0.6170715750443905
Sample_01	868	0.08182401569570408	0.9164956582679883
Sample_01	869	0.6260409002253372	0.9706160100915727
Sample_01	870	0.11971508229755605	0.759578777428269
Sample_01	871	0.874126435453957	0.9421825497257803
Sample_01	872	0.889831017724412	0.8812278372141005
Sample_01	873	0.37985046749350326	0.6701941774831348
Sample_01	874	0.4971530127413202	0.9180236468402815
Sample_01	875	0.8548464136242402	0.7761895829382148
Sample_01	876	0.18015709943942615	0.8799200737759766
Sample_01	877	0.9431737332395227	0.9450990230705738
Sample_01	878	0.8758586628111202	0.817417228983136
Sample_01	879	0.02131980950550554	0.8309511915799264
Sample_01	880	0.7319311627837402	0.7841651967259694
Sample_01	881	0.8669567627225159	0.8110146856419062
Sample_01	882	0.15927957294748396	0.9795409287953878
Sample_01	883	0.37628117596458005	0.8823051052754115
Sample_01	884	0.3796526914177133	0.6751684833515941
Sample_01	885	0.8590856087927771	0.8782851859960106
Sample_01	886	0.9541667724076414	0.8122409042819367
Sample_01	887	0.226333437201597	0.8664108842921358
Sample_01	888	0.30630784039875364	0.9342160788892212
Sample_01	889	0.18345393924999331	0.8172313146662014
Sample_01	890	0.7769338151640144	0.2978893229054315
Sample_01	891	0.5965607441106174	0.9761015368655896
Sample_01	892	0.3206306606811177	0.838402488939773
Sample_01	893	0.07101970256182764	0.7750134061303156
Sample_01	894	0.8131646551464864	0.3129650677399183
Sample_01	895	0.5205642797957766	0.8780553855917224
Sample_01	896	0.8372907241014943	0.9225283485015036
Sample_01	897	0.9335980539030521	0.8395684036295856
Sample_01	898	0.21713102764814446	0.4531651375613981
Sample_01	899	0.25267375908468304	0.1248541106751547
Sample_01	900	0.4561560607379938	0.9118170856326439
Sample_01	901	0.38700789393935275	0.8870731184364855
Sample_01	902	0.15810872005288323	0.8684636518490741
Sample_01	903	0.9709228587635365	0.8714732642094255
Sample_01	904	0.25990979158792876	0.36811361001709075
Sample_01	905	0.6533234140440887	0.8792192423934337
Sample_01	906	0.8638175394382507	0.8514693074564239
Sample_01	907	0.08450656665762603	0.8160246369799148
Sample_01	908	0.18694584888513527	0.9316196673879855
Sample_01	909	0.44015345322154353	0.8344617912077786
Sample_01	910	0.8603031691659396	0.8774267804632435
Sample_01	911	0.27860402661975664	0.8837421810662801
Sample_01	912	0.19005309774753745	0.8568631730934702
Sample_01	913	0.7393253865724067	0.8944190739401454
Sample_01	914	0.1318787417183297	0.18996488343861645
Sample_01	915	0.9304981677278898	0.3564946400545281
Sample_01	916	0.6217499268344949	0.6787177691266051
Sample_01	917	0.12810215388064938	0.9156398141869707
Sample_01	918	0.12446865424988383	0.9569709445846106
Sample_01	919	0.19191284758701174	0.8899609045668454
Sample_01	920	0.8620988968456669	0.8923555152352743
Sample_01	921	0.5548284842781255	0.9485401440105398
Sample_01	922	0.2525182163492415	0.40272067481719004
Sample_01	923	0.6300103366278931	0.15576970027001583
Sample_01	924	0.09083671478629343	0.8346218203593132
Sample_01	925	0.5865451550998214	0.89393654728745
Sample_01	926	0.9226386872794933	0.9499048472100616
Sample_01	927	0.05392521169448718	0.842509641108159
Sample_01	928	0.7743096467784897	0.9387874206847342
Sample_01	929	0.6265673500090353	0.6956270162099398
Sample_01	930	0.44608021539718673	0.9429916419921345
Sample_01	931	0.3754287361144603	0.8761716462107706
Sample_01	932	0.8741273330523744	0.816384425345909
Sample_01	933	0.7844093220333349	0.517394026530481
Sample_01	934	0.21532968047639803	0.9640419451925264
Sample_01	935	0.2343526636609527	0.8385499123611199
Sample_01	936	0.13466463976947946	0.9325819332035895
Sample_01	937	0.30082362520777917	0.5153989301870116
Sample_01	938	0.14554167919795316	0.892430055043245
Sample_01	939	0.37045456553372386	0.8522976023139348
Sample_01	940	0.3557404225782207	0.8187696897806167
Sample_01	941	0.02863182555734865	0.941222200828639
Sample_01	942	0.15704356968846728	0.9005189901870796
Sample_01	943	0.7651899379191741	0.6782193656836533
Sample_01	944	0.193108761236579	0.8589176480217776
Sample_01	945	0.20691194842816918	0.9003698815172492
Sample_01	946	0.8363442436988701	0.9758313125322778
Sample_01	947	0.4274152136165561	0.8509628010330611
Sample_01	948	0.2420203555509742	0.9769014134075643
Sample_01	949	0.11841732405881515	0.08671261789005512
Sample_01	950	0.4508104004095664	0.867078004916422
Sample_01	951	0.3179908458457258	0.2355769217916077
Sample_01	952	0.7802000634718104	0.8850740705641033
Sample_01	953	0.33701321970618703	0.9145783047867647
Sample_01	954	0.27914772684144484	0.9180575436577434
Sample_01	955	0.9239545811411122	0.6332470711787401
Sample_01	956	0.9179201151482937	0.33007812523973545
Sample_01	957	0.29808529411524604	0.9352116095285739
Sample_01	958	0.8367690594966134	0.9468891266288819
Sample_01	959	0.9028415090691121	0.4604364231363564
Sample_01	960	0.7464630807749058	0.9486509917418582
Sample_01	961	0.7491310388396157	0.6337287151930592
Sample_01	962	0.485094808069064	0.8112034562013132
Sample_01	963	0.9719447985682272	0.8443778590500034
Sample_01	964	0.6611876852642579	0.9466766413949795
Sample_01	965	0.9810432948985823	0.9058653007831137
Sample_01	966	0.8564148067274324	0.8304671798671927
Sample_01	967	0.10890961946357203	0.7976340405143486
Sample_01	968	0.293171850150455	0.8642487803223863
Sample_01	969	0.2976203278898759	0.9451744222663796
Sample_01	970	0.9688007148131935	0.9155882763467965
Sample_01	971	0.16009595289029527	0.6538112016927281
Sample_01	972	0.26101557244693124	0.8925333685392869
Sample_01	973	0.9092178013270152	0.7485970728138523
Sample_01	974	0.29108683840775035	0.9769966250583538
Sample_01	975	0.5185017467218787	0.8114700246093127
Sample_01	976	0.9321291983053951	0.8880847250088785
Sample_01	977	0.5226228906069341	0.7942475311836897
Sample_01	978	0.9656356080034227	0.6952229003992523
Sample_01	979	0.2812246735712442	0.9577656308712563
Sample_01	980	0.3545584722284765	0.22433265525109725
Sample_01	981	0.9212407062736402	0.9175350046777505
Sample_01	982	0.33573215964039615	0.8442022223613165
Sample_01	983	0.8745677655686684	0.8290354064808119
Sample_01	984	0.41081233810583745	0.8379658293159866
Sample_01	985	0.22632128424010664	0.864608271760442
Sample_01	986	0.22956488114583234	0.8937897822496695
Sample_01	987	0.2150088254942631	0.6662831027425322
Sample_01	988	0.9291515097424551	0.9883934316664422
Sample_01	989	0.07586293755927269	0.7821577841217606
Sample_01	990	0.1124854308858397	0.9742256165585282
Sample_01	991	0.03792180986157456	0.5672784951283456
Sample_01	992	0.5489866470258878	0.7412643052171782
Sample_01	993	0.05667735841272657	0.9108838561713521
Sample_01	994	0.17608196644853116	0.8372826261315601
Sample_01	995	0.8606286207930918	0.9040830204618007
Sample_01	996	0.20659517650881576	0.8244697885543568
Sample_01	997	0.17403896702175115	0.9552225253162613
Sample_01	998	0.21297143725386292	0.7221069733913462
Sample_01	999	0.902522625468493	0.9305599508916182
Sample_01	1000	0.14150050478759799	0.7359333822982926
Sample_01	1001	0.625699585328994	0.9440000554349266
Sample_01	1002	0.5616858601836741	0.26422922677848054
Sample_01	1003	0.31692306934664327	0.8141896273327195
Sample_01	1004	0.08465915227282288	0.8873651976662893
Sample_01	1005	0.011496809432697139	0.8509066919020484
Sample_01	1006	0.3817028365050019	0.8834527447826952
Sample_01	1007	0.0860024532979016	0.9674937906484142
Sample_01	1008	0.4223110436317934	0.8737783002495415
Sample_01	1009	0.08326747754689608	0.4902771338171161
Sample_01	1010	0.18665288652196285	0.6258617571390495
Sample_01	1011	0.8345472087060042	0.8288963229952335
Sample_01	1012	0.8758146444614758	0.6191813017603904
Sample_01	1013	0.1320821474566509	0.8977442717982171
Sample_01	1014	0.858103482130257	0.8800087567636823
Sample_01	1015	0.5863408983443973	0.782235009414757
Sample_01	1016	0.10973509495382128	0.8429856804585897
Sample_01	1017	0.5861969421412419	0.47042758820153713
Sample_01	1018	0.3676534583319724	0.9182265207828365
Sample_01	1019	0.47808904749082454	0.8864690661994872
Sample_01	1020	0.9335558248256256	0.8111723920351861
Sample_01	1021	0.34697124824998404	0.7587195752988083
Sample_01	1022	0.7487054855915638	0.8889114246357717
Sample_01	1023	0.8043053717427572	0.8088587201369957
Sample_01	1024	0.25538803409460303	0.8872338858571435
Sample_01	1025	0.224190452527802	0.866593609688001
Sample_01	1026	0.6793596162478572	0.17034043447792974
Sample_01	1027	0.41017326285799705	0.8420610170018102
Sample_01	1028	0.2808649358056823	0.5064119126225468
Sample_01	1029	0.3154656935445071	0.9741231349055754
Sample_01	1030	0.05161411705775863	0.14484748530011515
Sample_01	1031	0.9204218957962469	0.9733503657926224
Sample_01	1032	0.8837381859561908	0.8858379958896879
Sample_01	1033	0.9441594828834861	0.8758422219567812
Sample_01	1034	0.12797858406726045	0.6039176831244298
Sample_01	1035	0.17085187909926858	0.8709436599213625
Sample_01	1036	0.9723368148208781	0.9407584174484988
Sample_01	1037	0.4806701834083893	0.7337526511478282
Sample_01	1038	0.09659763948749953	0.8132641201711164
Sample_01	1039	0.3718874807253887	0.7195110602075391
Sample_01	1040	0.21929734323430525	0.9840321556948178
Sample_01	1041	0.9522430721610474	0.5446483775770667
Sample_01	1042	0.740278896388603	0.8381128564270408
Sample_01	1043	0.21704446682708686	0.7294084136863495
Sample_01	1044	0.6462086923169502	0.987724762100681
Sample_01	1045	0.2812343172676897	0.9596773113067453
Sample_01	1046	0.529785383921437	0.9615950872606804
Sample_01	1047	0.08061564528431607	0.8608217215494921
Sample_01	1048	0.6335163012336987	0.6765997008455751
Sample_01	1049	0.6629341294867647	0.7292344409498707
Sample_01	1050	0.13063835781514777	0.8895337896404192
Sample_01	1051	0.12040487297007876	0.6208777333834341
Sample_01	1052	0.8566760080292335	0.9352368151173046
Sample_01	1053	0.14088453563830672	0.9201240583913896
Sample_01	1054	0.85736700693761	0.9525728880093006
Sample_01	1055	0.29432103304517476	0.8323150377494346
Sample_01	1056	0.21521675765547632	0.7968606390364746
Sample_01	1057	0.30957528662984063	0.6758272437783377
Sample_01	1058	0.5511858170704577	0.8644368597135259
Sample_01	1059	0.9701320931472669	0.8365316480965627
Sample_01	1060	0.8947351569031283	0.8086953428812896
Sample_01	1061	0.9306639597160253	0.8699424761400648
Sample_01	1062	0.04998272740609436	0.8732691668917081
Sample_01	1063	0.2595436227360522	0.9464487176182943
Sample_01	1064	0.9165553585367452	0.785877212115484
Sample_01	1065	0.2556282653515912	0.8349073287141119
Sample_01	1066	0.6368547088313579	0.7093011891390182
Sample_01	1067	0.31189622246725923	0.20665696840268896
Sample_01	1068	0.44717620014518084	0.925506622671484
Sample_01	1069	0.6584588984631901	0.8574656034065734
Sample_01	1070	0.5722873322224762	0.6504695233122202
Sample_01	1071	0.4463351459398295	0.80026331774066
Sample_01	1072	0.6160621306462263	0.7308382655469392
Sample_01	1073	0.500752216570891	0.8771666596272727
Sample_01	1074	0.1960141062523516	0.7531117226153179
Sample_01	1075	0.70894045879872	0.9529497754887886
Sample_01	1076	0.6136757633538659	0.893039677863441
Sample_01	1077	0.7961964781186534	0.8917789682265205
Sample_01	1078	0.585426992249139	0.387451298376808
Sample_01	1079	0.26541066472172625	0.8773129566777629
Sample_01	1080	0.25989592175909043	0.8012301389287974
Sample_01	1081	0.03493737457137242	0.8791173102375198
Sample_01	1082	0.14419514138436404	0.9483546312211394
Sample_01	1083	0.26230921831935494	0.40218992612199544
Sample_01	1084	0.908583475857792	0.7573764391514183
Sample_01	1085	0.12167314153329468	0.427662325763919
Sample_01	1086	0.7839820467381308	0.90016678605154
Sample_01	1087	0.5259004248836858	0.930237843661052
Sample_01	1088	0.5153291384934214	0.9093861447034811
Sample_01	1089	0.30450654562785484	0.7579510910349792
Sample_01	1090	0.06060329094242131	0.9274141335179629
Sample_01	1091	0.47726258878014677	0.8908833464602236
Sample_01	1092	0.11941345866247599	0.7846077065793662
Sample_01	1093	0.8148454242516521	0.8313889484891005
Sample_01	1094	0.21126886262063171	0.9286492769584502
Sample_01	1095	0.5503056206656697	0.8214040015218219
Sample_01	1096	0.8201235323260089	0.8670619477264947
Sample_01	1097	0.11813092844502546	0.8764161685274123
Sample_01	1098	0.007709634394972393	0.9537750017123273
Sample_01	1099	0.04218673133796129	0.8976430977995318
Sample_01	1100	0.5298909922423304	0.739551948759829
Sample_01	1101	0.060228999679609034	0.8900248070047961
Sample_01	1102	0.024170164421521676	0.8660427213054427
Sample_01	1103	0.12314464066127902	0.6879200703053915
Sample_01	1104	0.2307878627105784	0.7818981579393525
Sample_01	1105	0.11438583610900778	0.5985605213956897
Sample_01	1106	0.9202835137590794	0.7602766550403058
Sample_01	1107	0.3182343337824827	0.3310284938617951
Sample_01	1108	0.004271317719317652	0.7630610003501788
Sample_01	1109	0.4308609107829996	0.8941115245546432
Sample_01	1110	0.1502035575970012	0.9686502004992719
Sample_01	1111	0.10879358703081245	0.8752421371370699
Sample_01	1112	0.2522327036723564	0.9590649141951183
Sample_01	1113	0.7242451043668915	0.09151786390265194
Sample_01	1114	0.9082033427462884	0.8241118677251299
Sample_01	1115	0.9863612440061094	0.9086822427354065
Sample_01	1116	0.9731012867464901	0.8986230569858321
Sample_01	1117	0.3461120557999433	0.869152968253645
Sample_01	1118	0.26887896224225016	0.8092849902751006
Sample_01	1119	0.08327671534867648	0.8946274949174725
Sample_01	1120	0.8471941304195598	0.8368935436553502
Sample_01	1121	0.9431981047873815	0.8645559733600011
Sample_01	1122	0.3220203169908037	0.4496115645481137
Sample_01	1123	0.8692313144657399	0.9280235170973202
Sample_01	1124	0.07210662811812486	0.7361105955293281
Sample_01	1125	0.0729915871008752	0.74891462584984
Sample_01	1126	0.22514180640055112	0.9187209267540573
Sample_01	1127	0.9929802599347404	0.8945745939065654
Sample_01	1128	0.9210290161840117	0.8582021465372
Sample_01	1129	0.7520394000178392	0.7113548581284442
Sample_01	1130	0.8412774750175754	0.6041048980723714
Sample_01	1131	0.7067926852961464	0.9404654643532755
Sample_01	1132	0.8675749202983427	0.8318183134146936
Sample_01	1133	0.7733213656280042	0.7236819849154341
Sample_01	1134	0.9932330642744536	0.8320481371469582
Sample_01	1135	0.7911666983823954	0.8873214100919771
Sample_01	1136	0.4436258361507955	0.8855660904735164
Sample_01	1137	0.3533310698750336	0.9371508634272289
Sample_01	1138	0.933490800540558	0.39364846820973504
Sample_01	1139	0.8389099494204798	0.5775806928131518
Sample_01	1140	0.1889356696347623	0.8148370258985725
Sample_01	1141	0.4951240635527405	0.8453546065005342
Sample_01	1142	0.34544065668045787	0.8542140694078016
Sample_01	1143	0.5680691012926041	0.38254887880608696
Sample_01	1144	0.7844683268446149	0.8529574568564856
Sample_01	1145	0.37392240832432966	0.895410449738954
Sample_01	1146	0.336873643608902	0.8153654932718414
Sample_01	1147	0.8827448995340886	0.6206422208252899
Sample_01	1148	0.06848750402126817	0.6936282506080782
Sample_01	1149	0.04583656022847976	0.8294992185840195
Sample_01	1150	0.7522657567406709	0.9402799868775347
Sample_01	1151	0.1756608191976233	0.9453658095618522
Sample_01	1152	0.6960724180985175	0.9244206866580474
Sample_01	1153	0.8840031136936249	0.8318283049138758
Sample_01	1154	0.9555279058638113	0.8385933284266534
Sample_01	1155	0.8233533606803954	0.9253716752550469
Sample_01	1156	0.35830601841532345	0.2526738734876958
Sample_01	1157	0.6036578939492858	0.6426799008125057
Sample_01	1158	0.033141987481233606	0.8340513154361895
Sample_01	1159	0.2227355324116981	0.7843666886956336
Sample_01	1160	0.9758392756645505	0.935939472047111
Sample_01	1161	0.38959770320030856	0.9830708761606385
Sample_01	1162	0.7004081214125041	0.8930509459277525
Sample_01	1163	0.2682952202825777	0.9322420721807887
Sample_01	1164	0.05625881941414585	0.939817920225289
Sample_01	1165	0.09909708985412066	0.9422378973502517
Sample_01	1166	0.0864527827408281	0.7567411795301116
Sample_01	1167	0.08400837644829792	0.6468615835305076
Sample_01	1168	0.8738133418064328	0.1786829833224252
Sample_01	1169	0.35449052332945646	0.46953354300107303
Sample_01	1170	0.27168907538427645	0.8547929466913146
Sample_01	1171	0.9912900818762869	0.9143445901901123
Sample_01	1172	0.08717389000997218	0.7196251434011696
Sample_01	1173	0.9642537784064972	0.8634521057184983
Sample_01	1174	0.20527292630166483	0.8856912864306696
Sample_01	1175	0.9290834324052134	0.3448290495595743
Sample_01	1176	0.9100190905387034	0.9633953746600111
Sample_01	1177	0.14115607346973555	0.8958630715851783
Sample_01	1178	0.3089668895794943	0.7822155928694312
Sample_01	1179	0.9870444639734883	0.9484420088087239
Sample_01	1180	0.937133992567231	0.6004158608586996
Sample_01	1181	0.8801099605033683	0.49664003418537006
Sample_01	1182	0.3170306328019789	0.9281039018011603
Sample_01	1183	0.11143908128847371	0.9579964852947198
Sample_01	1184	0.9207145911743881	0.906747762705745
Sample_01	1185	0.9645419115834427	0.4310011015135102
Sample_01	1186	0.9655732454829107	0.8300596517998329
Sample_01	1187	0.4588827689048273	0.9600672437608488
Sample_01	1188	0.9084833335134089	0.8651806379109409
Sample_01	1189	0.14727610707557864	0.5621824199925963
Sample_01	1190	0.14605123289353933	0.39396560319446716
Sample_01	1191	0.5559196703790665	0.8820009566702577
Sample_01	1192	0.6700645992266594	0.13691177794684317
Sample_01	1193	0.1372597233501041	0.9103646044160509
Sample_01	1194	0.8554133362467213	0.6101044127428373
Sample_01	1195	0.12586875008794846	0.8931418034974647
Sample_01	1196	0.47149376386598024	0.20774748300398035
Sample_01	1197	0.6992397667334205	0.856441586975058
Sample_01	1198	0.8883959272554214	0.8627403052315569
Sample_01	1199	0.0671389479493212	0.9657176334218517
Sample_01	1200	0.9480263929219163	0.9073295498573554
Sample_01	1201	0.12041973685203325	0.8884292878278837
Sample_01	1202	0.3294274783672562	0.8409984845822456
Sample_01	1203	0.6249514661522863	0.20558309981715436
Sample_01	1204	0.7929068347643269	0.8941063617646138
Sample_01	1205	0.8274048142472923	0.8785505626467796
Sample_01	1206	0.28585385515441397	0.4409855527038752
Sample_01	1207	0.9311525247066562	0.7202483394906374
Sample_01	1208	0.22298535801623043	0.8404205004691149
Sample_01	1209	0.9188998601534742	0.9246387132359766
Sample_01	1210	0.8837595954529461	0.8896051269984044
Sample_01	1211	0.8394044945568068	0.9142307693629267
Sample_01	1212	0.6322536776338823	0.22721868021680539
Sample_01	1213	0.8884281889188649	0.888905104912292
Sample_01	1214	0.5208587909621265	0.8683524670072805
Sample_01	1215	0.38409634115794516	0.9222369281733357
Sample_01	1216	0.9561900399857087	0.8453529168994552
Sample_01	1217	0.7222209912249262	0.8802504652083936
Sample_01	1218	0.5051262533720661	0.9594325153197627
Sample_01	1219	0.8338337328339305	0.8081398649396753
Sample_01	1220	0.08146187002541316	0.9459625305436414
Sample_01	1221	0.9701869191709891	0.9736488781355502
Sample_01	1222	0.16586011192218286	0.9109546487964283
Sample_01	1223	0.5795586454218187	0.8180560218875623
Sample_01	1224	0.10233009177969819	0.31160720705036027
Sample_01	1225	0.8101725742478654	0.8896933234707358
Sample_01	1226	0.9062249692264365	0.7911815288121661
Sample_01	1227	0.3641133802658878	0.8091146456571258
Sample_01	1228	0.8945211392143809	0.7669047494293771
Sample_01	1229	0.66177808600089	0.9279928094029916
Sample_01	1230	0.14397760560270975	0.9092007458187736
Sample_01	1231	0.9619125233998663	0.5830279970417022
Sample_01	1232	0.08810015178458311	0.8260336087940247
Sample_01	1233	0.8854227099966402	0.8890183838124258
Sample_01	1234	0.2889618272071112	0.7888072215333849
Sample_01	1235	0.3587087164052128	0.8861253901211864
Sample_01	1236	0.08297275383223542	0.6656455036133351
Sample_01	1237	0.3557449510556392	0.8920149707472418
Sample_01	1238	0.12745114159517812	0.7799290678806324
Sample_01	1239	0.8717929112102997	0.9525814840291177
Sample_01	1240	0.6809284423349268	0.21442564524481472
Sample_01	1241	0.18249977657727368	0.7591749866604921
Sample_01	1242	0.5903006626027757	0.9293000797866462
Sample_01	1243	0.4293010462140223	0.7763571441172618
Sample_01	1244	0.7926983092643993	0.6038841878023841
Sample_01	1245	0.7727646000583921	0.24080259341780946
Sample_01	1246	0.9034091766138723	0.4631641291438151
Sample_01	1247	0.785132966338089	0.8614712418768067
Sample_01	1248	0.2465294394626402	0.525025979677251
Sample_01	1249	0.7705637696501104	0.9120322212395762
Sample_01	1250	0.8951282796982162	0.9008233277164455
Sample_01	1251	0.43967906536991663	0.8832758449787044
Sample_01	1252	0.6737066528769687	0.9547699251562984
Sample_01	1253	0.03456455348121968	0.7307480184782306
Sample_01	1254	0.05677361787671932	0.9730473138751193
Sample_01	1255	0.27782498845627557	0.8297732084194911
Sample_01	1256	0.5978358437165054	0.7877420818946225
Sample_01	1257	0.4300910082549152	0.7320838985915774
Sample_01	1258	0.11112577789859235	0.9256322924077992
Sample_01	1259	0.16367896231429988	0.8512805877473281
Sample_01	1260	0.2984131910405699	0.767464539106143
Sample_01	1261	0.732704146993194	0.46667709602596746
Sample_01	1262	0.7188891955772571	0.9215750002518736
Sample_01	1263	0.6071298355682623	0.7122393458980766
Sample_01	1264	0.8913222182689884	0.842623696706369
Sample_01	1265	0.019936927040684737	0.8159781989400798
Sample_01	1266	0.1674274029443203	0.8291293591810192
Sample_01	1267	0.3284304879355532	0.959389442111234
Sample_01	1268	0.5554253849306768	0.8378438635267016
Sample_01	1269	0.6149538857901747	0.18363350606400664
Sample_01	1270	0.8405006315235501	0.8654067080159735
Sample_01	1271	0.37079628860105607	0.7747409989294005
Sample_01	1272	0.231206905678913	0.8385724933115227
Sample_01	1273	0.13572524325608123	0.19739157210537436
Sample_01	1274	0.9384739054795163	0.9088329983615575
Sample_01	1275	0.8964279417142643	0.9080937843890731
Sample_01	1276	0.5122394042325343	0.9126853393527471
Sample_01	1277	0.24641893745618537	0.9379284045979027
Sample_01	1278	0.05316972132044743	0.9730102802606976
Sample_01	1279	0.8436638654482157	0.8277138586059175
Sample_01	1280	0.44329689108067116	0.9497969330258856
Sample_01	1281	0.23600411700014423	0.9387355237358614
Sample_01	1282	0.23937224975455593	0.9047827983541759
Sample_01	1283	0.8814044480334322	0.5323771480963527
Sample_01	1284	0.8788360816141753	0.6151357144333557
Sample_01	1285	0.47216823773079575	0.969319351369331
Sample_01	1286	0.532382876640123	0.6139174670361572
Sample_01	1287	0.5500163355150945	0.7594020708566029
Sample_01	1288	0.932393399647096	0.6942036077119595
Sample_01	1289	0.9197706648069324	0.8460933499462562
Sample_01	1290	0.40968843132503513	0.8265073594702621
Sample_01	1291	0.07170217746847189	0.8851155354002981
Sample_01	1292	0.20494622025154138	0.890953818214637
Sample_01	1293	0.9419110964961935	0.6417731775125941
Sample_01	1294	0.13878113893571645	0.572241373320937
Sample_01	1295	0.24898120510045768	0.2605694428953231
Sample_01	1296	0.8273963649714006	0.8933000653959186
Sample_01	1297	0.8686488489813818	0.3659613793700672
Sample_01	1298	0.2737943461597567	0.9169080091468675
Sample_01	1299	0.7606924964573537	0.9046410160326459
Sample_01	1300	0.2290022426770275	0.9354523607132282
Sample_01	1301	0.032535395202753274	0.9092825596216634
Sample_01	1302	0.5287518960379998	0.9397638425897863
Sample_01	1303	0.473894940681918	0.8881861180385375
Sample_01	1304	0.02760687844511374	0.5654853481280503
Sample_01	1305	0.505718400326917	0.584636933769982
Sample_01	1306	0.795526624119402	0.09192373218378297
Sample_01	1307	0.9492403535082403	0.8749468309597799
Sample_01	1308	0.09968219704640603	0.8119271154459268
Sample_01	1309	0.07149972139536656	0.8797535746777909
Sample_01	1310	0.9356943874652267	0.9317634469015074
Sample_01	1311	0.28962185509124583	0.859945971066106
Sample_01	1312	0.9667547974621445	0.83235167163339
Sample_01	1313	0.2061766443281587	0.9516605692578518
Sample_01	1314	0.803511804555552	0.40137470220772553
Sample_01	1315	0.09984577426422503	0.8069526458138395
Sample_01	1316	0.20748578431337977	0.8985092139874044
Sample_01	1317	0.8278857407187794	0.9333090959197932
Sample_01	1318	0.6227355995474794	0.11114423150080903
Sample_01	1319	0.019572413086655548	0.9827465882238224
Sample_01	1320	0.4937078823068585	0.6878489781968359
Sample_01	1321	0.8927137709476206	0.9790959722252307
Sample_01	1322	0.9288616770066327	0.9566733071271609
Sample_01	1323	0.11545474896541515	0.9485716354448768
Sample_01	1324	0.595912943069399	0.8557204437833932
Sample_01	1325	0.8028481147462707	0.7883114215684238
Sample_01	1326	0.3928739659773582	0.8792953362791783
Sample_01	1327	0.8447044781839904	0.7490508421676311
Sample_01	1328	0.9612570626141577	0.2919935996614851
Sample_01	1329	0.822377035890692	0.9266227123821467
Sample_01	1330	0.8822019336161442	0.8416771126493222
Sample_01	1331	0.831229431576947	0.8249248518719309
Sample_01	1332	0.8935679202309781	0.9532121364752961
Sample_01	1333	0.9530730961192475	0.8692625864825493
Sample_01	1334	0.9473074632250748	0.8818227497437038
Sample_01	1335	0.0714254213940273	0.8594649478865543
Sample_01	1336	0.9235584862475918	0.6023079922608195
Sample_01	1337	0.2562206319664106	0.9646114961102451
Sample_01	1338	0.9068549988870143	0.6218936254423457
Sample_01	1339	0.15283829082537198	0.7024407246207027
Sample_01	1340	0.039502896544456455	0.7367809036325186
Sample_01	1341	0.8219720423393456	0.7416334463972744
Sample_01	1342	0.8435435821790905	0.8926512076874734
Sample_01	1343	0.47749875302455597	0.8429927877024568
Sample_01	1344	0.6004195573462592	0.7202234224524708
Sample_01	1345	0.8944275931351492	0.8253694026631186
Sample_01	1346	0.8246644254744371	0.8132744729364074
Sample_01	1347	0.13484790889069148	0.9558558806736319
Sample_01	1348	0.6708225509931152	0.8093753752660585
Sample_01	1349	0.9091569778800481	0.9857312050768955
Sample_01	1350	0.575979185001167	0.6226385561140507
Sample_01	1351	0.5048085108057949	0.9299488001100766
Sample_01	1352	0.5444284282516375	0.7929787428099595
Sample_01	1353	0.932998642430494	0.9404900282795224
Sample_01	1354	0.2401890123932272	0.7890763107373955
Sample_01	1355	0.16569304658396905	0.8952346818183856
Sample_01	1356	0.31776834051236547	0.9569163374415706
Sample_01	1357	0.6812233479306242	0.8100496173426667
Sample_01	1358	0.8431125248625101	0.8862717392078634
Sample_01	1359	0.7985628962536034	0.9488121276544029
Sample_01	1360	0.21804233849882482	0.8858652562191031
Sample_01	1361	0.016326018048534344	0.8446609612916728
Sample_01	1362	0.9284387291046982	0.28252900633779543
Sample_01	1363	0.7956842004321429	0.9141161116690039
Sample_01	1364	0.8987770570888151	0.6561332822622779
Sample_01	1365	0.8609424646355076	0.684906027355556
Sample_01	1366	0.8197615006906342	0.8174856621744648
Sample_01	1367	0.9275401263510409	0.3281189875058094
Sample_01	1368	0.8511659667136553	0.42188548819029864
Sample_01	1369	0.8834589866152853	0.9388649119201383
Sample_01	1370	0.9666497241830958	0.9348599254612112
Sample_01	1371	0.08788179262665419	0.7558092632661318
Sample_01	1372	0.7414610810063847	0.8118851441683459
Sample_01	1373	0.49277601458845105	0.9105013634126096
Sample_01	1374	0.8350983988269373	0.7559902249797801
Sample_01	1375	0.8809716456632701	0.9567411749514516
Sample_01	1376	0.5178228717446188	0.6773545361578229
Sample_01	1377	0.9262184815647403	0.5006134942007886
Sample_01	1378	0.23644615307778297	0.09230228068714444
Sample_01	1379	0.3602059158857182	0.7191686455784391
Sample_01	1380	0.12373308141800012	0.8691009078810884
Sample_01	1381	0.47744579625463746	0.9831447914887217
Sample_01	1382	0.9426317998914236	0.9727098110304452
Sample_01	1383	0.6186613882461982	0.9545840920976322
Sample_01	1384	0.9850800137288457	0.9558690107065436
Sample_01	1385	0.29084648681487557	0.7809280156308323
Sample_01	1386	0.7371586448920627	0.9240995897895073
Sample_01	1387	0.43402818293704304	0.8196978969580243
Sample_01	1388	0.564325193395482	0.9321198927985138
Sample_01	1389	0.5409532860978654	0.16680495072775392
Sample_01	1390	0.3239875491347889	0.8697396435912568
Sample_01	1391	0.8428023126239239	0.7594072709873617
Sample_01	1392	0.87254925517466	0.8132291205933749
Sample_01	1393	0.4606718533939865	0.9915079055183009
Sample_01	1394	0.18781765498268055	0.8649364095913462
Sample_01	1395	0.16280543265232503	0.8108307959826555
Sample_01	1396	0.4631218119760092	0.8541799010825621
Sample_01	1397	0.10478933913754962	0.5839284679296041
Sample_01	1398	0.29408784187191206	0.9062104780622648
Sample_01	1399	0.6287859487243139	0.6519322599305635
Sample_01	1400	0.9481247639413408	0.4569776230504411
Sample_01	1401	0.22972123942602815	0.8153309740183012
Sample_01	1402	0.9412681409018797	0.8898190485809186
Sample_01	1403	0.914163730642377	0.6733774111329817
Sample_01	1404	0.6372659736055748	0.5904032168638027
Sample_01	1405	0.14235987369878142	0.8462799277780072
Sample_01	1406	0.17196765609499065	0.9187714320275707
Sample_01	1407	0.7661355840914006	0.9454220646577172
Sample_01	1408	0.5652341641624522	0.8894379240347488
Sample_01	1409	0.9522817742051672	0.6274106011102356
Sample_01	1410	0.022886237928498015	0.8181008721896742
Sample_01	1411	0.8810349348442086	0.8748837564299582
Sample_01	1412	0.08996315117973971	0.8816223942671341
Sample_01	1413	0.1949328195060012	0.6152938510080598
Sample_01	1414	0.1867760866283527	0.8961784349419673
Sample_01	1415	0.7493396201706007	0.8685938338963772
Sample_01	1416	0.09082313516121798	0.6038922666258194
Sample_01	1417	0.8086445356344104	0.8944197845950685
Sample_01	1418	0.7937950334668151	0.8462100649157365
Sample_01	1419	0.0906573058431628	0.8665571820652489
Sample_01	1420	0.7774835941528367	0.6846486581635288
Sample_01	1421	0.9665576276087737	0.7689665129555008
Sample_01	1422	0.22339318115657678	0.688665432907532
Sample_01	1423	0.07936842047611958	0.9358559495808944
Sample_01	1424	0.2528500940014244	0.9179982984744121
Sample_01	1425	0.876507386180421	0.946815865006262
Sample_01	1426	0.37922260304044403	0.7247208166687602
Sample_01	1427	0.7213146134558425	0.971928268635985
Sample_01	1428	0.19732286062975066	0.9043017293688942
Sample_01	1429	0.17010948543777293	0.5406437262347993
Sample_01	1430	0.11762367506047348	0.8634794083834052
Sample_01	1431	0.3995925016176859	0.9489337222424343
Sample_01	1432	0.8350467045240333	0.7593050182855212
Sample_01	1433	0.190072230779187	0.8755011600248701
Sample_01	1434	0.6871377970676382	0.7253319179854743
Sample_01	1435	0.3114129576983535	0.8791742197599342
Sample_01	1436	0.5194038080977702	0.802407278297071
Sample_01	1437	0.16455681704555652	0.6995211251632912
Sample_01	1438	0.2258213122790105	0.7555253750174155
Sample_01	1439	0.9472700037309388	0.46011128668367945
Sample_01	1440	0.6552187350796419	0.9304123285490778
Sample_01	1441	0.08590133174632358	0.8294670929824899
Sample_01	1442	0.5941371121341017	0.7113939218434285
Sample_01	1443	0.47301393854151097	0.8961586800803113
Sample_01	1444	0.43594113522876377	0.8139581776003221
Sample_01	1445	0.6829372592794467	0.4594148062131306
Sample_01	1446	0.0575268242681398	0.6762431126311933
Sample_01	1447	0.8546420385379072	0.9332443626324772
Sample_01	1448	0.1432262556871764	0.3851246392035755
Sample_01	1449	0.23701597780073722	0.7862019054332878
Sample_01	1450	0.35962305710753795	0.9562984730799797
Sample_01	1451	0.33483482916264146	0.8842036667869468
Sample_01	1452	0.3088268194785442	0.9742778641438788
Sample_01	1453	0.16756892800507656	0.7357089276900848
Sample_01	1454	0.8212355721290187	0.7756302331536695
Sample_01	1455	0.9503147427154058	0.9375849692224402
Sample_01	1456	0.9267914993202219	0.9779390238748407
Sample_01	1457	0.19502233824185053	0.8533007749369328
Sample_01	1458	0.22097539767574717	0.8136591738204464
Sample_01	1459	0.8665397632670557	0.21317999615822067
Sample_01	1460	0.3102052121343303	0.9177348070388877
Sample_01	1461	0.7988049780472224	0.9752479617833244
Sample_01	1462	0.12024490892832651	0.9686221690050554
Sample_01	1463	0.892706631198099	0.2251307554271121
Sample_01	1464	0.6095094171573939	0.9358202729811089
Sample_01	1465	0.857745677247399	0.5643371675928555
Sample_01	1466	0.12586925896423487	0.4113920902036046
Sample_01	1467	0.8871015409830256	0.9428744588531266
Sample_01	1468	0.8870278575507675	0.7765847316440007
Sample_01	1469	0.14681913062654692	0.6039446212732082
Sample_01	1470	0.15075943123594882	0.9297263809289458
Sample_01	1471	0.8900358331544449	0.9785393692807086
Sample_01	1472	0.3418259129602831	0.9544761582348135
Sample_01	1473	0.12886330750219652	0.9254457427652193
Sample_01	1474	0.8768341320224972	0.8051384289159849
Sample_01	1475	0.38437002623097066	0.8339210301188051
Sample_01	1476	0.02920695166370401	0.8633298734074027
Sample_01	1477	0.6816726740465676	0.7751897084983297
Sample_01	1478	0.20768550847557812	0.7489562682881377
Sample_01	1479	0.8685687309216209	0.437123793117713
Sample_01	1480	0.19446895724964655	0.9215842087451183
Sample_01	1481	0.1589121327340521	0.7472104689490693
Sample_01	1482	0.7512983981532343	0.7441804082390877
Sample_01	1483	0.09591281449053471	0.8509674728342348
Sample_01	1484	0.037981149126120606	0.9743410449615172
Sample_01	1485	0.7452798285852964	0.7057823213948109
Sample_01	1486	0.27849414040424747	0.7604220581085634
Sample_01	1487	0.2126924659717102	0.7104164502694541
Sample_01	1488	0.08269813836459615	0.8647415961586398
Sample_01	1489	0.7139258977048009	0.7840764487763568
Sample_01	1490	0.5617302860827192	0.7398289601274793
Sample_01	1491	0.3594365290726972	0.8623153351857512
Sample_01	1492	0.7184583701975632	0.9121932473855244
Sample_01	1493	0.8272249633602952	0.8465790014488481
Sample_01	1494	0.9042875697447769	0.7717675570353278
Sample_01	1495	0.13187562396025332	0.8351854531024978
Sample_01	1496	0.944932265945564	0.903208107936157
Sample_01	1497	0.22717191666342487	0.19844833188101926
Sample_01	1498	0.30848214957927006	0.8609735192747733
Sample_01	1499	0.20057973659126296	0.7518589837754494
Sample_01	1500	0.12771190491320603	0.9247279006982808
Sample_01	1501	0.3806304152360502	0.2905392252157873
Sample_01	1502	0.3427753920026709	0.21887947343143324
Sample_01	1503	0.812925689045864	0.8098321603427968
Sample_01	1504	0.857285279585071	0.8036525519201475
Sample_01	1505	0.48157825682153554	0.889363816306353
Sample_01	1506	0.9645726114279092	0.6053619054228204
Sample_01	1507	0.17520471865834597	0.8766900274145906
Sample_01	1508	0.9402090143568976	0.9696184642503729
Sample_01	1509	0.8795591239878517	0.813472068292309
Sample_01	1510	0.21722851606059182	0.853092802049678
Sample_01	1511	0.24869001440236618	0.7317214045181476
Sample_01	1512	0.2898516391453156	0.9074702629191262
Sample_01	1513	0.6827496322318796	0.9423763375807681
Sample_01	1514	0.25172263346154644	0.8078311927636582
Sample_01	1515	0.25001770648163746	0.903928823213592
Sample_01	1516	0.20506352692768684	0.9549231086740188
Sample_01	1517	0.13515317619726774	0.7173046019649086
Sample_01	1518	0.6648081800352732	0.7805869937792114
Sample_01	1519	0.8748386617725418	0.9611680672886384
Sample_01	1520	0.726509382740328	0.7521512775221036
Sample_01	1521	0.6747241397741659	0.9402402262235933
Sample_01	1522	0.9232589552203478	0.7274720059216118
Sample_01	1523	0.1657709929566657	0.6774963610970082
Sample_01	1524	0.345208204695917	0.9564571733532485
Sample_01	1525	0.9494932354769117	0.9942319194312176
Sample_01	1526	0.17098740381091196	0.2335996185494965
Sample_01	1527	0.7729153695726703	0.9258591228851661
Sample_01	1528	0.6720432738290336	0.8217045189353228
Sample_01	1529	0.8454103504620034	0.8884025426872493
Sample_01	1530	0.10142885028638993	0.9237485517166022
Sample_01	1531	0.2787743724990772	0.3941701964958754
Sample_01	1532	0.154226331173058	0.8996971299704621
Sample_01	1533	0.9399618820797891	0.8607517728376446
Sample_01	1534	0.22033884365387296	0.7653916582943923
Sample_01	1535	0.7433620453802904	0.747724864788055
Sample_01	1536	0.9419884568701113	0.9542920985611482
Sample_01	1537	0.058503699711550304	0.707446344555476
Sample_01	1538	0.32211635143812767	0.9131617915831683
Sample_01	1539	0.48076866025335624	0.7869105144236002
Sample_01	1540	0.7756697130885044	0.8362083725308733
Sample_01	1541	0.5730389274465342	0.7198809129569145
Sample_01	1542	0.3986904521442148	0.9141157466046697
Sample_01	1543	0.5517409844068086	0.8530278151508712
Sample_01	1544	0.03132217026615763	0.8695713721367064
Sample_01	1545	0.8942668586624084	0.6512877632118075
Sample_01	1546	0.15253962814780817	0.9516324555010214
Sample_01	1547	0.08665632818077913	0.7756910401680033
Sample_01	1548	0.4121210877895498	0.9201233086660142
Sample_01	1549	0.8587488533903754	0.9411589217879561
Sample_01	1550	0.30469527859366796	0.6589413473671699
Sample_01	1551	0.8845400663036697	0.7357522587822779
Sample_01	1552	0.6424343171570648	0.6355207852042769
Sample_01	1553	0.5079338957626416	0.40952721544300186
Sample_01	1554	0.38035790565969957	0.909755412923278
Sample_01	1555	0.9183280972669149	0.9151577578508453
Sample_01	1556	0.1727282009403563	0.8713929627498981
Sample_01	1557	0.8884467542045859	0.36071707975239026
Sample_01	1558	0.76872145415248	0.8170691369292419
Sample_01	1559	0.7938619615044267	0.8515539239336696
Sample_01	1560	0.1651922491316019	0.862934440207247
Sample_01	1561	0.37156960722176957	0.9029437162479886
Sample_01	1562	0.6850468444503952	0.8270976872076874
Sample_01	1563	0.09091421406489049	0.9005786175641378
Sample_01	1564	0.3449732184745489	0.8752226142609207
Sample_01	1565	0.8879417642120041	0.7791459430754828
Sample_01	1566	0.20282351719290098	0.9417139157884868
Sample_01	1567	0.845298318689268	0.6787150586689491
Sample_01	1568	0.8720596080773	0.7195878192368843
Sample_01	1569	0.05873126344432413	0.7896899320964055
Sample_01	1570	0.9155317798835686	0.7223777621550111
Sample_01	1571	0.8333395029100998	0.6455502450304246
Sample_01	1572	0.5212502970060832	0.9045040965704841
Sample_01	1573	0.9539047854227118	0.6972878038086053
Sample_01	1574	0.2643796919072152	0.7725253994353054
Sample_01	1575	0.026041223387045117	0.9090079993083099
Sample_01	1576	0.888372071024813	0.960175197314487
Sample_01	1577	0.975597071747665	0.6121208958091487
Sample_01	1578	0.727421141649971	0.39854650174743544
Sample_01	1579	0.30347127618573827	0.8659392972869742
Sample_01	1580	0.1442019177765349	0.8331916884944957
Sample_01	1581	0.12674168382736628	0.8397440416401333
Sample_01	1582	0.07958546336307334	0.9366546701640446
Sample_01	1583	0.7776889314489569	0.35205836528948403
Sample_01	1584	0.3629044563901825	0.7976848631670034
Sample_01	1585	0.40804084809851776	0.7633550918027502
Sample_01	1586	0.2988716800407271	0.922984726308402
Sample_01	1587	0.2000283491106864	0.9789053739277567
Sample_01	1588	0.23682846529639534	0.9331910911355376
Sample_01	1589	0.31363875251452944	0.9559693346869881
Sample_01	1590	0.11268576254644426	0.5408555027697097
Sample_01	1591	0.9577713151980024	0.8054810516259656
Sample_01	1592	0.07310447776607264	0.8223236455855873
Sample_01	1593	0.1511316465101568	0.9340775514143508
Sample_01	1594	0.38465530350751603	0.6575622897560033
Sample_01	1595	0.7418460459032835	0.9036401333559071
Sample_01	1596	0.5343898078931352	0.911876195017098
Sample_01	1597	0.1152685062466726	0.8930877024893346
Sample_01	1598	0.1285873649202455	0.8264181625361614
Sample_01	1599	0.9879680591442855	0.8855196844517693
Sample_01	1600	0.9503359703187664	0.8624549033078005
Sample_01	1601	0.42380058437087936	0.32370211759251205
Sample_01	1602	0.21982253096706775	0.4643935541779221
Sample_01	1603	0.8509051546829457	0.7718228451543705
Sample_01	1604	0.0977582504196207	0.8491232685684575
Sample_01	1605	0.8526850307922442	0.8459552643427867
Sample_01	1606	0.6077754376202021	0.9397995225543635
Sample_01	1607	0.9100759363363311	0.8497346837107754
Sample_01	1608	0.35485570856737747	0.8885332104431227
Sample_01	1609	0.31730255285328895	0.9190751806937715
Sample_01	1610	0.07726002265212946	0.8304581116662496
Sample_01	1611	0.5592914084665358	0.843397061901046
Sample_01	1612	0.7944724997543228	0.9592873766756141
Sample_01	1613	0.7104954210084538	0.7638376818612146
Sample_01	1614	0.2835336849073225	0.7488483200039131
Sample_01	1615	0.18635218248652133	0.8235405280294824
Sample_01	1616	0.4194914456287728	0.8786868786274307
Sample_01	1617	0.8528712566984915	0.8913507876785717
Sample_01	1618	0.10474846501894859	0.6144910716298391
Sample_01	1619	0.7988305101818581	0.9330581194587085
Sample_01	1620	0.4025310242289101	0.7561007786709986
Sample_01	1621	0.8752399800202771	0.7013593025926463
Sample_01	1622	0.9578751242327761	0.9152841628230214
Sample_01	1623	0.1686680670514695	0.8573655713135162
Sample_01	1624	0.4947885557855338	0.798841247439735
Sample_01	1625	0.9809104709375559	0.9271981239692556
Sample_01	1626	0.7819328356859531	0.7459113110437698
Sample_01	1627	0.08726002607860027	0.8577118530613419
Sample_01	1628	0.336825859712484	0.8557279892919702
Sample_01	1629	0.14075464516362382	0.8376854058070772
Sample_01	1630	0.3583329395782017	0.7543077925059753
Sample_01	1631	0.9791844583435589	0.9571238892268906
Sample_01	1632	0.73036244901486	0.6465907521987239
Sample_01	1633	0.930355282956321	0.8529364751447933
Sample_01	1634	0.07800984866021685	0.7511566405518335
Sample_01	1635	0.36807435392840776	0.8572822498926675
Sample_01	1636	0.43573100536591697	0.9121085813220575
Sample_01	1637	0.18213608142842572	0.9038030809979665
Sample_01	1638	0.7540942969739169	0.9255535217932549
Sample_01	1639	0.942709567869829	0.7096443354202099
Sample_01	1640	0.13597172052697898	0.8221196249678439
Sample_01	1641	0.07254910224377824	0.8563988275989806
Sample_01	1642	0.8805735573922502	0.860687704549084
Sample_01	1643	0.08888741518093041	0.8033135100557898
Sample_01	1644	0.7521142166820887	0.8443494599300191
Sample_01	1645	0.8117244135844508	0.9231102955304292
Sample_01	1646	0.850966165313702	0.45572025526151333
Sample_01	1647	0.9542569920166035	0.36853896203927716
Sample_01	1648	0.3833792079973708	0.7605395353666652
Sample_01	1649	0.942343119390454	0.8288486968030188
Sample_01	1650	0.9066701527460114	0.7071442044207069
Sample_01	1651	0.7278048338128295	0.9227613354596975
Sample_01	1652	0.9551891054133699	0.7594644693809108
Sample_01	1653	0.1200441276819954	0.8860785290818946
Sample_01	1654	0.1358117793742316	0.4324110428148801
Sample_01	1655	0.05746201034225612	0.8135007688017816
Sample_01	1656	0.4115709740239413	0.8903287721809667
Sample_01	1657	0.30258234009181184	0.8374062769468885
Sample_01	1658	0.8339211908750904	0.6317130404303466
Sample_01	1659	0.8924042521045943	0.8811491978643505
Sample_01	1660	0.09009816832129147	0.8929042923893402
Sample_01	1661	0.8564706728577831	0.8220217744055415
Sample_01	1662	0.23351952915159155	0.8774988949750043
Sample_01	1663	0.763790274409682	0.49841436076285245
Sample_01	1664	0.9567239305751108	0.6721444923558451
Sample_01	1665	0.19116944702860392	0.9351672379924211
Sample_01	1666	0.5804365727085031	0.848614888626678
Sample_01	1667	0.8701686700020965	0.8904519280126239
Sample_01	1668	0.9772484074808059	0.9453118073837999
Sample_01	1669	0.902687855646364	0.8898228362001405
Sample_01	1670	0.8384306093953987	0.8320831560034279
Sample_01	1671	0.6601624755420934	0.8680412947293319
Sample_01	1672	0.2441853841946342	0.8128588129551523
Sample_01	1673	0.2590420677088379	0.9605237093436516
Sample_01	1674	0.05611908317306672	0.8090661406562516
Sample_01	1675	0.9084884374869078	0.8836786300279685
Sample_01	1676	0.481987984556948	0.961647944300255
Sample_01	1677	0.320061749131084	0.28500373855165007
Sample_01	1678	0.10555858376909175	0.7574180549480668
Sample_01	1679	0.19663825428246567	0.46426742336037474
Sample_01	1680	0.20557879586507008	0.8036999366148663
Sample_01	1681	0.8912677753214377	0.7726536725802837
Sample_01	1682	0.011606344679729068	0.91370517292046
Sample_01	1683	0.3037754508495124	0.8940493609748031
Sample_01	1684	0.8035857029206658	0.8966529011098778
Sample_01	1685	0.8933501837347863	0.932775388605984
Sample_01	1686	0.9418429277481009	0.392198705941901
Sample_01	1687	0.44357079085616735	0.9201777290382862
Sample_01	1688	0.7849761996952952	0.8654744434913239
Sample_01	1689	0.5614915490072284	0.835346329825537
Sample_01	1690	0.48590035305331775	0.9328778121974691
Sample_01	1691	0.47521284205579284	0.9487340174153237
Sample_01	1692	0.558784273057389	0.893995564898068
Sample_01	1693	0.7892176634253029	0.6821611747665152
Sample_01	1694	0.24191376830155417	0.9037986789963622
Sample_01	1695	0.056310019185590865	0.9009618269321183
Sample_01	1696	0.4804689255259544	0.8828984929333391
Sample_01	1697	0.10531401334049671	0.8656351393560227
Sample_01	1698	0.41693815963978376	0.8968188451241574
Sample_01	1699	0.616611659549938	0.8595082115716558
Sample_01	1700	0.07571243763054751	0.9029759635312314
Sample_01	1701	0.8602278210799453	0.806978647974918
Sample_01	1702	0.3961983919023677	0.9117308046604372
Sample_01	1703	0.10684261092143305	0.2434490394978405
Sample_01	1704	0.17169230201126393	0.9755352040916403
Sample_01	1705	0.25186018115687786	0.7944226615757694
Sample_01	1706	0.12083265734364415	0.8876257420247061
Sample_01	1707	0.7090374150661956	0.9650161452215337
Sample_01	1708	0.25980480293314717	0.14682530569231897
Sample_01	1709	0.17308921131356683	0.4060022177235316
Sample_01	1710	0.9262952826748975	0.8851593732443453
Sample_01	1711	0.22813941175100091	0.7182499150300268
Sample_01	1712	0.90839026942993	0.9111792268484228
Sample_01	1713	0.24621983330002467	0.7807425721801541
Sample_01	1714	0.25142426508451854	0.6799231903990428
Sample_01	1715	0.5009038768417411	0.7160699570902318
Sample_01	1716	0.0330164468411264	0.7739258447763026
Sample_01	1717	0.7510393943781192	0.7640135289591441
Sample_01	1718	0.9519884436162709	0.8628718070210173
Sample_01	1719	0.22953139686535046	0.29206778368777103
Sample_01	1720	0.6377874167712484	0.22830451024256
Sample_01	1721	0.8194524512341124	0.8143609777910199
Sample_01	1722	0.9466026691623567	0.7734879695857466
Sample_01	1723	0.31220536568173	0.9188958561369581
Sample_01	1724	0.3038120998841952	0.9183356036183885
Sample_01	1725	0.34148967854176226	0.8086421541888758
Sample_01	1726	0.20922911178702847	0.9649596389563185
Sample_01	1727	0.6741249859285374	0.8435464097477859
Sample_01	1728	0.40171627656974357	0.7243432689484064
Sample_01	1729	0.5334195282813929	0.969933082431869
Sample_01	1730	0.8866493052470914	0.8702044260640189
Sample_01	1731	0.9457988221043674	0.8196354041395637
Sample_01	1732	0.11773495657950574	0.886644343333069
Sample_01	1733	0.2113795584189646	0.4617809182464005
Sample_01	1734	0.30919313064055143	0.8043556131601558
Sample_01	1735	0.32973985359370356	0.8755792254159463
Sample_01	1736	0.4182454640150885	0.7859391130199577
Sample_01	1737	0.41914634927022953	0.8397673061537549
Sample_01	1738	0.38355372615160876	0.9516654586839852
Sample_01	1739	0.12101511706472849	0.6234380988919409
Sample_01	1740	0.9322285948693159	0.9098551092350186
Sample_01	1741	0.2500023320594771	0.9058558784546822
Sample_01	1742	0.763862897796758	0.9373493776046316
Sample_01	1743	0.17960111086255634	0.8571220189475114
Sample_01	1744	0.25177294514388415	0.8660969307963478
Sample_01	1745	0.54337527489158	0.8545900827963187
Sample_01	1746	0.9815179517600131	0.8400530910276539
Sample_01	1747	0.4837676171619096	0.783460267889933
Sample_01	1748	0.5343390074874051	0.861024381231898
Sample_01	1749	0.5576837059865858	0.8211467293738246
Sample_01	1750	0.6918324153736616	0.7953768656653128
Sample_01	1751	0.4582006327893308	0.911300258596808
Sample_01	1752	0.2121421612031237	0.7957022053503038
Sample_01	1753	0.9525046338628778	0.9895889111583811
Sample_01	1754	0.818092414061618	0.8195439995626279
Sample_01	1755	0.2971852167510599	0.8641316869495742
Sample_01	1756	0.11367612789935345	0.8175117712438814
Sample_01	1757	0.11553608351947312	0.9344244138960961
Sample_01	1758	0.4902168282765306	0.4210418002484639
Sample_01	1759	0.3414698423445179	0.8117562022589406
Sample_01	1760	0.8480290830181321	0.6596796874953551
Sample_01	1761	0.8468899309192207	0.754170957251561
Sample_01	1762	0.7180522083632589	0.5935104893764224
Sample_01	1763	0.1903003086463093	0.8445385439532576
Sample_01	1764	0.018130752026464466	0.841653380398431
Sample_01	1765	0.2547790182020861	0.7553645923331802
Sample_01	1766	0.10388143985011052	0.863978757313325
Sample_01	1767	0.8724004894316316	0.9020128502207425
Sample_01	1768	0.9084588022773046	0.9428085244622493
Sample_01	1769	0.29679818422097465	0.996472910624332
Sample_01	1770	0.7828766822758236	0.8087203337977236
Sample_01	1771	0.12156575374044923	0.6894159711770788
Sample_01	1772	0.5013218349582027	0.8177265779401062
Sample_01	1773	0.09117949039436038	0.9700161088530627
Sample_01	1774	0.3459698039141282	0.8195755653524976
Sample_01	1775	0.27412442775076157	0.6434911255057203
Sample_01	1776	0.9709893901980269	0.9294432865811324
Sample_01	1777	0.6444337976689077	0.7714155880889313
Sample_01	1778	0.06647978343013271	0.7118022254581331
Sample_01	1779	0.9177601168828713	0.9140739527330278
Sample_01	1780	0.38700734115826985	0.23895119151652605
Sample_01	1781	0.46935462501565245	0.9217622873239562
Sample_01	1782	0.1405496111112928	0.6712781795744878
Sample_01	1783	0.10834896286033845	0.8608261340569194
Sample_01	1784	0.27732686452620287	0.9199455178239554
Sample_01	1785	0.6392915439508534	0.6929747128292509
Sample_01	1786	0.8489411081968572	0.872069456563079
Sample_01	1787	0.4139047104382153	0.6192220789401148
Sample_01	1788	0.6191442610117277	0.9304697195649877
Sample_01	1789	0.32279705837623507	0.9611410044505807
Sample_01	1790	0.5620768041295322	0.8165364813764094
Sample_01	1791	0.45137252159378133	0.798787344575215
Sample_01	1792	0.9754786851615364	0.41904991475519204
Sample_01	1793	0.9509284391785064	0.9045989634768437
Sample_01	1794	0.7686886659503931	0.9508281640678269
Sample_01	1795	0.14223691414856027	0.8680037316694986
Sample_01	1796	0.04914341683714701	0.6919296603081242
Sample_01	1797	0.10955314022025699	0.896253262613891
Sample_01	1798	0.4069430593018615	0.8730422350676367
Sample_01	1799	0.2851040919291801	0.5712377337161095
Sample_01	1800	0.2475230949275157	0.8492780886252204
Sample_01	1801	0.2931860649130317	0.9126842414160624
Sample_01	1802	0.036095986348097436	0.8830347494610646
Sample_01	1803	0.5680982134799426	0.8935727193221138
Sample_01	1804	0.42463893478833653	0.8292270586698532
Sample_01	1805	0.21912111812247498	0.8551612416335599
Sample_01	1806	0.44798863697909386	0.9190213191253855
Sample_01	1807	0.6418916152500513	0.967545485342271
Sample_01	1808	0.40669878928749187	0.6114745224759014
Sample_01	1809	0.15063170715491353	0.9376737126459213
Sample_01	1810	0.7348734806618177	0.8642901062675998
Sample_01	1811	0.9829338907700206	0.8672037679874922
Sample_01	1812	0.06995061323763814	0.7952837828287727
Sample_01	1813	0.21880769795475905	0.9713764794710034
Sample_01	1814	0.7144910923524038	0.8830661849537224
Sample_01	1815	0.39956184394646527	0.888607798721998
Sample_01	1816	0.25455287897753043	0.8094848469342756
Sample_01	1817	0.0936754162816805	0.7821319036267174
Sample_01	1818	0.18602268906814687	0.7695963516193313
Sample_01	1819	0.4492281850760221	0.35143972498889064
Sample_01	1820	0.30815745272245026	0.9048300788752329
Sample_01	1821	0.9175863298321781	0.8096195196302249
Sample_01	1822	0.13135274280257556	0.9599859459844492
Sample_01	1823	0.4942603345360275	0.9751377193437933
Sample_01	1824	0.1872359357482468	0.684940392861579
Sample_01	1825	0.8280002785309301	0.8821882968831379
Sample_01	1826	0.09998395301998371	0.692094958761513
Sample_01	1827	0.38184658872467026	0.9002593350191815
Sample_01	1828	0.251102299706909	0.7726253779460169
Sample_01	1829	0.964761191718372	0.8313415797507149
Sample_01	1830	0.05872372070745815	0.8273045243778197
Sample_01	1831	0.8087105192483361	0.5589785580725487
Sample_01	1832	0.9532511577582925	0.6730347493566549
Sample_01	1833	0.5520581404695362	0.8474297751381713
Sample_01	1834	0.3151688248624949	0.9037695308040113
Sample_01	1835	0.8755182691036403	0.8455335078349744
Sample_01	1836	0.18338603700793493	0.8626507281563536
Sample_01	1837	0.08657978162310026	0.9275151160711333
Sample_01	1838	0.5400820202900454	0.8356924340265962
Sample_01	1839	0.9261088001566202	0.8314914944900583
Sample_01	1840	0.2189736369607321	0.6509213259957598
Sample_01	1841	0.21901582717081047	0.8213104395852109
Sample_01	1842	0.2520903521117584	0.7318574434412263
Sample_01	1843	0.3073469978151641	0.8389297601072566
Sample_01	1844	0.33876890142885924	0.6669103649249338
Sample_01	1845	0.5354433576817554	0.858523143845717
Sample_01	1846	0.2858800034160991	0.8164171205966996
Sample_01	1847	0.32340117527859147	0.9050075276296407
Sample_01	1848	0.028038738085738958	0.8068547677317432
Sample_01	1849	0.0393404264021753	0.9709297104480519
Sample_01	1850	0.6904045737787622	0.9440114948779451
Sample_01	1851	0.884871869086485	0.703378402895585
Sample_01	1852	0.026929309531535765	0.8504484680760854
Sample_01	1853	0.06084240340562136	0.8352377110552603
Sample_01	1854	0.12523837224335327	0.8973749165401276
Sample_01	1855	0.8133280959395558	0.9342664035303482
Sample_01	1856	0.24553150020939446	0.55159617507746
Sample_01	1857	0.24104650928725416	0.8860886780645989
Sample_01	1858	0.4842489187962343	0.8545295257729163
Sample_01	1859	0.7676924397944617	0.7052865334162315
Sample_01	1860	0.3448750501077041	0.5086746293378995
Sample_01	1861	0.30942360862814755	0.9217019257310806
Sample_01	1862	0.05714352142710073	0.8736409777497001
Sample_01	1863	0.8628483841046923	0.424092458067704
Sample_01	1864	0.22394353257313954	0.7094878754553922
Sample_01	1865	0.6488163194899731	0.7890071734930003
Sample_01	1866	0.10419908265970179	0.7289293814329647
Sample_01	1867	0.7595916400846121	0.9680840128636164
Sample_01	1868	0.9195236085067677	0.78252412688452
Sample_01	1869	0.8242764713291416	0.9622839078493911
Sample_01	1870	0.2897769991802453	0.9406314202516353
Sample_01	1871	0.032337857847477475	0.8416050319666638
Sample_01	1872	0.9018251804001163	0.8939679150967254
Sample_01	1873	0.07526941508895439	0.7708517147572717
Sample_01	1874	0.9043003579740978	0.3502340215059849
Sample_01	1875	0.8781119805418267	0.8931948315260781
Sample_01	1876	0.07433048224046755	0.7453767005964217
Sample_01	1877	0.5486292198873063	0.8466485676054848
Sample_01	1878	0.49315907349148724	0.8595859583113489
Sample_01	1879	0.24385087665683902	0.7097457287302056
Sample_01	1880	0.4454857602075176	0.9155318827393476
Sample_01	1881	0.5500232097112402	0.9674459638660731
Sample_01	1882	0.10827707897955165	0.6387945109524136
Sample_01	1883	0.1838253218877344	0.7859261241394025
Sample_01	1884	0.8829436027895105	0.9071364118291502
Sample_01	1885	0.26037978418434204	0.8059934713616547
Sample_01	1886	0.7395959403004017	0.7601872684264372
Sample_01	1887	0.5462512659954781	0.95074688628213
Sample_01	1888	0.971875430606785	0.915644608622456
Sample_01	1889	0.043295714989886845	0.8319583690862863
Sample_01	1890	0.17998688760032122	0.9750796913288784
Sample_01	1891	0.9037516189319261	0.9089934016233111
Sample_01	1892	0.7609633730637764	0.9709457304590519
Sample_01	1893	0.1837520108312817	0.8903594088550547
Sample_01	1894	0.7281563673086051	0.4984927639660266
Sample_01	1895	0.9541133641403299	0.9749105876664392
Sample_01	1896	0.853330229242482	0.7535540744346115
Sample_01	1897	0.6213452398928785	0.3205931400208254
Sample_01	1898	0.10156501787526843	0.7856626190782302
Sample_01	1899	0.7787492267200689	0.3070924219938837
Sample_01	1900	0.6423368122177674	0.6952994099339648
Sample_01	1901	0.09952485988985724	0.39305178278987185
Sample_01	1902	0.6092440072406858	0.29107427174175193
Sample_01	1903	0.8986001917767705	0.6630467167914129
Sample_01	1904	0.7542218590854133	0.932404825254366
Sample_01	1905	0.1452651179614137	0.2015986731453171
Sample_01	1906	0.42030307277967394	0.5849532195075574
Sample_01	1907	0.8660908697052978	0.9172016537594511
Sample_01	1908	0.09837489138602173	0.7893689669548158
Sample_01	1909	0.4111350515230554	0.754419700857044
Sample_01	1910	0.1410594984068128	0.9576554579359984
Sample_01	1911	0.12061404195602969	0.8538425614594463
Sample_01	1912	0.9311071025463643	0.7286773142153959
Sample_01	1913	0.8191737354712774	0.9490434087142696
Sample_01	1914	0.4797340309375919	0.8611592848089723
Sample_01	1915	0.21672775760651286	0.30577125742006506
Sample_01	1916	0.23649657351780964	0.8579332154491768
Sample_01	1917	0.4181984621807589	0.8283430435205695
Sample_01	1918	0.9292335663030903	0.7742836831659159
Sample_01	1919	0.03430654270766999	0.8764319688137345
Sample_01	1920	0.8476810853197222	0.9218584670895322
Sample_01	1921	0.8179702754426165	0.9195131566323965
Sample_01	1922	0.20372227868405363	0.7899461379220657
Sample_01	1923	0.8744088001986041	0.9138089465634442
Sample_01	1924	0.28499681010111244	0.8408969884797018
Sample_01	1925	0.3251339778207605	0.89345307861246
Sample_01	1926	0.43590427239919805	0.96151918531769
Sample_01	1927	0.990693048948121	0.6619607991885749
Sample_01	1928	0.9132086777226853	0.9337644743342021
Sample_01	1929	0.06698191415728906	0.8819210642907148
Sample_01	1930	0.0717428588478697	0.7992184991011805
Sample_01	1931	0.4386418531138631	0.811890934259829
Sample_01	1932	0.5597395515120697	0.7390679754558981
Sample_01	1933	0.21273042612414358	0.5724031611855731
Sample_01	1934	0.2668532135290882	0.9079400648569316
Sample_01	1935	0.8956405110019382	0.876066160517004
Sample_01	1936	0.19343116849634723	0.8525525707028655
Sample_01	1937	0.947603169140838	0.9238931353015135
Sample_01	1938	0.25988044660794984	0.8701297719960678
Sample_01	1939	0.9602689867458611	0.8800873063334255
Sample_01	1940	0.2948403665906824	0.8838252548160781
Sample_01	1941	0.23634295133491987	0.773034717445692
Sample_01	1942	0.07603190217869503	0.827602437813394
Sample_01	1943	0.8958065662824306	0.9406966829436545
Sample_01	1944	0.3778090403693644	0.5697549423434312
Sample_01	1945	0.9474496951622438	0.9289052946778937
Sample_01	1946	0.1210554418334794	0.8857392845458013
Sample_01	1947	0.4271061985335301	0.8699893890919776
Sample_01	1948	0.8952459482352901	0.8646749531713167
Sample_01	1949	0.49076252935729614	0.4260629709999283
Sample_01	1950	0.2052374739970359	0.7381190510981974
Sample_01	1951	0.9676207934707488	0.9249046673104744
Sample_01	1952	0.8830353940080579	0.7707361767963519
Sample_01	1953	0.9008657843100321	0.9295154252790028
Sample_01	1954	0.7881047340901369	0.7557828030288628
Sample_01	1955	0.03759044271987826	0.47981106573727433
Sample_01	1956	0.8320413201958033	0.8717765187464607
Sample_01	1957	0.20456432941847516	0.9014550572799932
Sample_01	1958	0.8588163262097048	0.7654620284517564
Sample_01	1959	0.29056409430967073	0.8869393414133977
Sample_01	1960	0.927315954534659	0.8772047811295837
Sample_01	1961	0.8688613720732137	0.8356587678426062
Sample_01	1962	0.5497969164255838	0.9454345108942553
Sample_01	1963	0.9179291367902741	0.8995593436389288
Sample_01	1964	0.6416451859775986	0.6999500249294972
Sample_01	1965	0.9659306856882369	0.1799374257217458
Sample_01	1966	0.03782781740047158	0.9418021893837379
Sample_01	1967	0.3273071617026981	0.6768846415869811
Sample_01	1968	0.9034025205152081	0.8193579552892952
Sample_01	1969	0.08525400922795646	0.22916938799616707
Sample_01	1970	0.276110542903612	0.8294052415130341
Sample_01	1971	0.8285131969560166	0.7291814861804953
Sample_01	1972	0.3110451595655935	0.9503081940415443
Sample_01	1973	0.370026640493388	0.6949656321694505
Sample_01	1974	0.7126425915567667	0.9346214873513279
Sample_01	1975	0.1650383613892268	0.8115668561408614
Sample_01	1976	0.7723685385295344	0.9616175300272379
Sample_01	1977	0.05788846833901361	0.3159180601956072
Sample_01	1978	0.1184874230096056	0.902502276929994
Sample_01	1979	0.20154209085219035	0.7632367934397917
Sample_01	1980	0.0568497399551621	0.6337835094227553
Sample_01	1981	0.8681208886673202	0.7201268218342775
Sample_01	1982	0.07864580719739031	0.9472222931217165
Sample_01	1983	0.7623062846917912	0.9735478704016579
Sample_01	1984	0.42832911585602956	0.8759867998217765
Sample_01	1985	0.9070228036081172	0.8936081804243368
Sample_01	1986	0.8389120847479763	0.9759751464877133
Sample_01	1987	0.17879074238235093	0.842592350325009
Sample_01	1988	0.8146578458837861	0.8834672302096043
Sample_01	1989	0.8120478968309464	0.8361322380095213
Sample_01	1990	0.40628171785079015	0.9106625490205138
Sample_01	1991	0.9466014020142186	0.9434685089029675
Sample_01	1992	0.3595673559508263	0.8921980419127908
Sample_01	1993	0.4063378484861942	0.8814147090434763
Sample_01	1994	0.3495190245086935	0.8626478032490004
Sample_01	1995	0.061520788062419465	0.7807705043550531
Sample_01	1996	0.9189555351911569	0.6247124876973218
Sample_01	1997	0.9465517507085073	0.9527448767822485
Sample_01	1998	0.11602809862133633	0.8319673143221472
Sample_01	1999	0.6954694752037847	0.9271139692042615
[truncated: 506,412 more rows]
